# Supplementary material for: The transfer temperature from slow cooling to cryogenic storage is critical for optimal recovery of cryopreserved mammalian cells
Source: PLoS One. 2021 Nov 16;16(11):e0259571. doi: 10.1371/journal.pone.0259571 (PMC8594829; doi:10.1371/journal.pone.0259571)
Supplement: S1 Data — (XLSX) [file pone.0259571.s001.xlsx]

## Sheet: Sheet1
	1000 points smoothing	500 points smoothing		1000 points smoothing	500 points smoothing
Sample Temperature (°C)	2nd Derivative Heat Flow (mW/min^2)	1st Derivative Heat Flow (mW/min^1)	Raw Data	2nd Derivative Heat Flow (mW/min^2)	1st Derivative Heat Flow (mW/min^1)	Raw Data
	Cryopreservation Medium			Cell Medium
-140.01	0.0933951	-0.146106	4.4239	0.00243785	-0.164201	5.07535
-140.001	0.0938162	-0.145618	4.42331	0.00358041	-0.164031	5.07495
-139.993	0.0942021	-0.144806	4.42291	0.0044843	-0.163867	5.07503
-139.985	0.0944732	-0.144366	4.42309	0.00521626	-0.163759	5.07453
-139.977	0.0947354	-0.143933	4.42221	0.00572144	-0.163526	5.07471
-139.97	0.0949529	-0.14355	4.42248	0.00610844	-0.163296	5.07431
-139.961	0.0951022	-0.143358	4.42257	0.00652948	-0.163147	5.07381
-139.954	0.0951542	-0.142929	4.42197	0.00702066	-0.162895	5.07495
-139.945	0.0950913	-0.142913	4.42206	0.00754433	-0.162498	5.07436
-139.937	0.0951699	-0.142865	4.42166	0.00802392	-0.162204	5.07396
-139.929	0.09545	-0.143239	4.42164	0.00862222	-0.162183	5.07404
-139.921	0.0960404	-0.143022	4.42182	0.00931829	-0.162234	5.07479
-139.913	0.0965579	-0.143137	4.42191	0.0100729	-0.162268	5.07487
-139.905	0.0968075	-0.143345	4.42209	0.010726	-0.162006	5.07447
-139.897	0.0965827	-0.143661	4.42217	0.0112845	-0.161748	5.07465
-139.888	0.0960282	-0.143544	4.42167	0.0117594	-0.161282	5.07473
-139.881	0.0954018	-0.143318	4.42243	0.0122208	-0.160893	5.07491
-139.873	0.0948353	-0.143062	4.42251	0.0126181	-0.16038	5.07508
-139.865	0.0943064	-0.142919	4.42202	0.0129509	-0.160073	5.07526
-139.857	0.0936821	-0.142586	4.42306	0.0132302	-0.16006	5.07477
-139.849	0.0931316	-0.142343	4.42315	0.0135168	-0.160234	5.07504
-139.842	0.0927368	-0.141862	4.42265	0.0137511	-0.160216	5.07541
-139.834	0.0926162	-0.14106	4.42293	0.0139116	-0.160128	5.07559
-139.826	0.0926126	-0.140646	4.42291	0.0141468	-0.160015	5.07461
-139.817	0.0926231	-0.140586	4.42251	0.0146212	-0.16001	5.07469
-139.809	0.0925269	-0.140416	4.42202	0.0154279	-0.159914	5.07487
-139.801	0.0923478	-0.139872	4.4222	0.0163845	-0.15985	5.07447
-139.793	0.0921958	-0.139418	4.42218	0.0174416	-0.160006	5.07397
-139.785	0.0921798	-0.139022	4.42121	0.0184594	-0.16022	5.07348
-139.778	0.0922585	-0.138359	4.42139	0.0194384	-0.16047	5.07308
-139.77	0.0923434	-0.137349	4.42089	0.0202571	-0.160591	5.0721
-139.762	0.0922897	-0.136658	4.4203	0.0208948	-0.160667	5.07228
-139.755	0.0922377	-0.136452	4.42077	0.0214079	-0.160841	5.0712
-139.746	0.0924167	-0.136632	4.42028	0.0218989	-0.161173	5.07109
-139.739	0.0931358	-0.136438	4.41978	0.0224665	-0.16155	5.07117
-139.731	0.0942445	-0.136418	4.41996	0.0231353	-0.161737	5.07077
-139.723	0.0954659	-0.136035	4.41947	0.0238606	-0.161822	5.07037
-139.714	0.0965054	-0.135692	4.41897	0.0245467	-0.162116	5.06987
-139.706	0.0973646	-0.135108	4.41905	0.0250828	-0.162435	5.06947
-139.697	0.0981739	-0.13447	4.41923	0.0255087	-0.162452	5.06898
-139.69	0.0989199	-0.134297	4.41864	0.025934	-0.16234	5.06915
-139.681	0.0995816	-0.133877	4.41882	0.0263954	-0.161989	5.06923
-139.674	0.100068	-0.133862	4.41833	0.0267863	-0.162023	5.06884
-139.667	0.100391	-0.133435	4.41784	0.0269757	-0.161995	5.06892
-139.66	0.100587	-0.13343	4.41734	0.026982	-0.162353	5.06842
-139.651	0.100747	-0.133314	4.41742	0.0269095	-0.162641	5.0686
-139.643	0.100913	-0.133373	4.41799	0.0269363	-0.163025	5.06887
-139.635	0.101085	-0.133579	4.41749	0.0271211	-0.163345	5.06895
-139.627	0.10119	-0.134066	4.41767	0.027476	-0.163533	5.06884
-139.619	0.101246	-0.134466	4.41708	0.027883	-0.163671	5.06844
-139.611	0.101304	-0.13469	4.41726	0.028355	-0.163732	5.06852
-139.603	0.101423	-0.134858	4.41676	0.0289866	-0.163826	5.06802
-139.594	0.101703	-0.134972	4.41675	0.0298242	-0.16375	5.0682
-139.586	0.102105	-0.135108	4.41635	0.0308515	-0.163506	5.0677
-139.579	0.102571	-0.135184	4.41653	0.0319027	-0.163227	5.0673
-139.571	0.102963	-0.135579	4.41661	0.0329896	-0.16317	5.0669
-139.563	0.103207	-0.135744	4.41602	0.0340345	-0.163342	5.06708
-139.554	0.10327	-0.135731	4.4162	0.035032	-0.163246	5.06648
-139.547	0.103262	-0.135612	4.41629	0.0359455	-0.163011	5.06608
-139.54	0.103311	-0.135684	4.41646	0.0367591	-0.162494	5.06626
-139.532	0.103495	-0.135924	4.41693	0.0375605	-0.161936	5.06586
-139.524	0.103788	-0.136215	4.41634	0.0384346	-0.161378	5.06575
-139.517	0.104244	-0.136433	4.41642	0.0395193	-0.161067	5.06525
-139.508	0.104818	-0.136507	4.4166	0.0407979	-0.160912	5.06543
-139.5	0.105414	-0.136811	4.41678	0.0421633	-0.160762	5.06493
-139.492	0.10589	-0.137437	4.41619	0.0435476	-0.160679	5.06395
-139.484	0.106308	-0.137652	4.41637	0.0449225	-0.160928	5.06346
-139.476	0.106785	-0.137553	4.41588	0.0462567	-0.161172	5.06296
-139.468	0.107283	-0.137328	4.41548	0.0475127	-0.161283	5.06256
-139.46	0.107757	-0.137264	4.41546	0.0487269	-0.161078	5.06216
-139.452	0.107991	-0.136886	4.41507	0.0500141	-0.160631	5.06166
-139.444	0.107957	-0.135832	4.41457	0.0513357	-0.160178	5.06126
-139.435	0.107591	-0.134848	4.41417	0.052551	-0.159702	5.06077
-139.427	0.107087	-0.13431	4.41397	0.0535155	-0.159449	5.05979
-139.419	0.106657	-0.134225	4.41347	0.0542969	-0.159384	5.05919
-139.411	0.106357	-0.134082	4.41355	0.0550144	-0.1593	5.05908
-139.404	0.106079	-0.133659	4.41364	0.0556449	-0.15919	5.05926
-139.396	0.105676	-0.133143	4.41324	0.0561043	-0.159073	5.05877
-139.389	0.10521	-0.132889	4.41323	0.056386	-0.159197	5.05837
-139.382	0.10479	-0.132749	4.41273	0.0567187	-0.159433	5.05845
-139.374	0.104385	-0.132882	4.41291	0.0571942	-0.159513	5.05862
-139.365	0.103994	-0.133217	4.41242	0.0577565	-0.1595	5.0588
-139.357	0.103683	-0.13365	4.4125	0.0582484	-0.159428	5.0583
-139.348	0.10358	-0.133929	4.412	0.0586487	-0.15933	5.05781
-139.34	0.103603	-0.134029	4.41209	0.0588931	-0.159162	5.05798
-139.333	0.103654	-0.13376	4.41217	0.0589156	-0.158943	5.05816
-139.325	0.103679	-0.133563	4.41235	0.0586639	-0.158687	5.05757
-139.316	0.103796	-0.133431	4.41195	0.0582813	-0.158633	5.05774
-139.31	0.103985	-0.134015	4.41232	0.0579901	-0.158638	5.05802
-139.302	0.10431	-0.134499	4.4125	0.0578739	-0.15874	5.05848
-139.294	0.104703	-0.135098	4.41201	0.0580052	-0.158784	5.05799
-139.287	0.1053	-0.135551	4.41209	0.0582544	-0.158826	5.05817
-139.279	0.105946	-0.136063	4.41218	0.0586375	-0.158871	5.05767
-139.271	0.106532	-0.136348	4.41168	0.0591132	-0.159089	5.05717
-139.263	0.106862	-0.136641	4.41234	0.0596764	-0.15926	5.05745
-139.254	0.107025	-0.137095	4.41184	0.0602462	-0.159411	5.05695
-139.246	0.107149	-0.13765	4.41202	0.0607487	-0.159475	5.05704
-139.238	0.107363	-0.138095	4.41211	0.0612439	-0.159404	5.05664
-139.23	0.107638	-0.138542	4.41219	0.0617968	-0.159197	5.05624
-139.222	0.107947	-0.138649	4.41179	0.0623848	-0.158752	5.05631
-139.214	0.108286	-0.138677	4.41187	0.062922	-0.158291	5.05591
-139.206	0.108711	-0.138644	4.41177	0.0633887	-0.157675	5.05542
-139.199	0.10921	-0.138877	4.41127	0.0638241	-0.156886	5.0556
-139.192	0.109657	-0.139152	4.41068	0.064306	-0.156104	5.05539
-139.185	0.110111	-0.139066	4.41086	0.0648455	-0.155394	5.05489
-139.177	0.110562	-0.138925	4.41094	0.0654544	-0.15476	5.05449
-139.168	0.111173	-0.138482	4.41054	0.0661217	-0.153949	5.05409
-139.159	0.111836	-0.138086	4.40995	0.0668213	-0.153066	5.05359
-139.15	0.112544	-0.137486	4.40946	0.067598	-0.152162	5.0531
-139.142	0.113123	-0.136937	4.40954	0.0684043	-0.15142	5.05327
-139.133	0.113507	-0.136291	4.40914	0.0692661	-0.15089	5.05287
-139.125	0.11368	-0.136	4.40922	0.0700663	-0.150339	5.05305
-139.117	0.113727	-0.135913	4.40806	0.0707729	-0.149934	5.05255
-139.109	0.113709	-0.135927	4.40824	0.0713014	-0.149675	5.05206
-139.102	0.113719	-0.135781	4.40774	0.0717339	-0.149638	5.05224
-139.094	0.113788	-0.135658	4.40725	0.0721324	-0.149436	5.05183
-139.086	0.114049	-0.135799	4.40762	0.0725668	-0.149273	5.05192
-139.078	0.114317	-0.135828	4.40722	0.0729628	-0.14907	5.05228
-139.07	0.114517	-0.135584	4.40673	0.0733528	-0.149069	5.05188
-139.063	0.114549	-0.135549	4.4069	0.0737427	-0.148948	5.05138
-139.054	0.114753	-0.135426	4.40632	0.0741549	-0.149034	5.05166
-139.047	0.115122	-0.135298	4.40582	0.0745841	-0.149098	5.05164
-139.037	0.115389	-0.134531	4.4059	0.0750013	-0.149082	5.05124
-139.029	0.115099	-0.134035	4.4055	0.0754488	-0.148931	5.05142
-139.021	0.11433	-0.133842	4.40558	0.0758011	-0.148726	5.05159
-139.013	0.113421	-0.134031	4.40509	0.0761013	-0.148308	5.051
-139.005	0.112661	-0.133802	4.40527	0.076246	-0.147821	5.0506
-138.997	0.112074	-0.132931	4.40535	0.0762637	-0.14726	5.05136
-138.99	0.111668	-0.131616	4.40419	0.0760576	-0.147011	5.05096
-138.982	0.111529	-0.130574	4.40465	0.0757696	-0.146807	5.05104
-138.974	0.111618	-0.129748	4.40474	0.0754788	-0.146514	5.05112
-138.967	0.111766	-0.12905	4.40434	0.0752813	-0.14614	5.05159
-138.959	0.111761	-0.128628	4.40384	0.0751043	-0.145691	5.05118
-138.951	0.111582	-0.128659	4.40325	0.0749835	-0.145264	5.05136
-138.942	0.11133	-0.128978	4.40334	0.0749854	-0.144876	5.05086
-138.935	0.111028	-0.129236	4.40294	0.0751492	-0.144547	5.05094
-138.926	0.110756	-0.129389	4.40234	0.075363	-0.144519	5.05112
-138.917	0.11056	-0.12959	4.40252	0.0754437	-0.144547	5.05053
-138.909	0.110607	-0.129449	4.40203	0.0753343	-0.144591	5.05013
-138.902	0.110789	-0.129121	4.40212	0.0751389	-0.144385	5.05031
-138.895	0.110838	-0.128501	4.40162	0.07495	-0.144131	5.05048
-138.887	0.110506	-0.127611	4.40113	0.0748153	-0.143919	5.05056
-138.879	0.109729	-0.126793	4.40159	0.0746931	-0.143769	5.05016
-138.871	0.108781	-0.126167	4.40177	0.0746025	-0.143927	5.04976
-138.863	0.107774	-0.126161	4.40186	0.0745635	-0.144128	5.04965
-138.855	0.106897	-0.125998	4.40126	0.074512	-0.144614	5.04983
-138.847	0.106123	-0.125756	4.40135	0.0743733	-0.145023	5.04924
-138.839	0.105611	-0.125199	4.40153	0.0740919	-0.145426	5.04874
-138.831	0.105232	-0.124535	4.40103	0.0738134	-0.145851	5.04892
-138.824	0.105037	-0.12369	4.40102	0.0736845	-0.146157	5.04909
-138.816	0.104952	-0.123311	4.40062	0.0737407	-0.14632	5.04917
-138.808	0.105058	-0.122953	4.4008	0.073927	-0.146198	5.04926
-138.801	0.105286	-0.122584	4.40088	0.0741711	-0.146111	5.04886
-138.793	0.105461	-0.122064	4.40029	0.0745314	-0.146052	5.04903
-138.784	0.105552	-0.121412	4.40047	0.0750115	-0.146127	5.04912
-138.777	0.105445	-0.12103	4.39998	0.0755788	-0.1462	5.04929
-138.769	0.10536	-0.12052	4.40016	0.0760907	-0.146315	5.0488
-138.761	0.105417	-0.120473	4.40053	0.0765131	-0.146686	5.04898
-138.753	0.105789	-0.120221	4.39994	0.0768776	-0.147015	5.04838
-138.744	0.106347	-0.119905	4.39954	0.0773393	-0.147636	5.04894
-138.736	0.106983	-0.119367	4.39962	0.0779134	-0.14787	5.0496
-138.728	0.107452	-0.118675	4.3998	0.0786627	-0.148133	5.04862
-138.72	0.107763	-0.117813	4.39921	0.0795527	-0.148114	5.04822
-138.713	0.107879	-0.117364	4.39872	0.0805897	-0.148135	5.04831
-138.705	0.107998	-0.117186	4.39947	0.0817537	-0.148	5.04723
-138.697	0.10813	-0.117159	4.39898	0.0829847	-0.147812	5.04741
-138.69	0.108455	-0.116962	4.39781	0.0842997	-0.147759	5.04701
-138.681	0.109032	-0.116809	4.39799	0.0855714	-0.147477	5.04651
-138.674	0.109758	-0.116457	4.39817	0.0867436	-0.146881	5.04611
-138.665	0.110229	-0.116101	4.39767	0.0876708	-0.146022	5.04562
-138.657	0.11026	-0.115538	4.39805	0.0883861	-0.145292	5.04522
-138.649	0.110072	-0.11538	4.39755	0.0890143	-0.14485	5.04462
-138.64	0.110024	-0.115314	4.39773	0.0897021	-0.144621	5.04519
-138.632	0.110485	-0.115562	4.39723	0.0904994	-0.144522	5.04469
-138.624	0.111454	-0.115652	4.39674	0.0913226	-0.144407	5.04429
-138.616	0.112882	-0.115303	4.39625	0.0922512	-0.144032	5.04379
-138.609	0.114357	-0.11469	4.39633	0.0933676	-0.143601	5.0433
-138.601	0.115815	-0.114085	4.39584	0.0947714	-0.143289	5.04347
-138.594	0.117286	-0.113874	4.39602	0.0963523	-0.143154	5.04307
-138.586	0.119037	-0.113654	4.39543	0.098038	-0.143178	5.04258
-138.578	0.120853	-0.113119	4.39561	0.0997989	-0.143106	5.0415
-138.571	0.122538	-0.112064	4.39511	0.10159	-0.142938	5.04168
-138.563	0.123943	-0.1109	4.3951	0.103361	-0.1427	5.04118
-138.554	0.125279	-0.109882	4.3947	0.104997	-0.142622	5.04011
-138.545	0.126724	-0.108815	4.39507	0.106387	-0.142597	5.04019
-138.538	0.128332	-0.107841	4.39515	0.107425	-0.142461	5.03951
-138.529	0.130064	-0.10692	4.39466	0.108126	-0.141991	5.03939
-138.521	0.131719	-0.10581	4.39416	0.108549	-0.141816	5.03919
-138.514	0.133199	-0.104513	4.39425	0.108783	-0.141727	5.03984
-138.506	0.134599	-0.103325	4.39442	0.108906	-0.141846	5.03945
-138.497	0.136077	-0.102579	4.39451	0.109059	-0.14166	5.03953
-138.489	0.137519	-0.101889	4.39459	0.109167	-0.141423	5.0397
-138.481	0.138636	-0.100892	4.39467	0.109171	-0.14127	5.03978
-138.473	0.139163	-0.0996939	4.39475	0.108986	-0.141157	5.03929
-138.465	0.139104	-0.0984341	4.39436	0.108758	-0.140825	5.03956
-138.457	0.138508	-0.0976414	4.39502	0.108518	-0.140647	5.04031
-138.449	0.137602	-0.097156	4.3951	0.108356	-0.140379	5.04039
-138.44	0.136621	-0.0968418	4.39461	0.108296	-0.140444	5.0399
-138.433	0.135666	-0.0967491	4.39478	0.10828	-0.140266	5.04065
-138.425	0.134831	-0.0969797	4.39458	0.108104	-0.140207	5.04025
-138.417	0.134118	-0.0978145	4.39456	0.107636	-0.140109	5.04004
-138.409	0.133637	-0.098536	4.39532	0.10697	-0.140084	5.04012
-138.402	0.133295	-0.0994313	4.39483	0.106306	-0.14	5.0403
-138.393	0.133003	-0.10002	4.39501	0.105747	-0.139774	5.04038
-138.385	0.13278	-0.10052	4.39509	0.105275	-0.139432	5.04066
-138.376	0.132725	-0.101073	4.39517	0.104914	-0.139165	5.04064
-138.368	0.132898	-0.101747	4.39535	0.104638	-0.138927	5.04082
-138.361	0.133072	-0.102506	4.39485	0.104438	-0.138853	5.04099
-138.352	0.133147	-0.102993	4.39484	0.104162	-0.138773	5.04059
-138.343	0.133146	-0.103673	4.39492	0.103836	-0.138856	5.04058
-138.335	0.133225	-0.104317	4.3951	0.103441	-0.138919	5.04075
-138.327	0.133465	-0.10525	4.39557	0.103097	-0.138994	5.04103
-138.319	0.133826	-0.106233	4.39565	0.10272	-0.138965	5.04053
-138.311	0.134406	-0.10714	4.39506	0.102267	-0.139032	5.041
-138.302	0.1351	-0.108028	4.39524	0.101672	-0.138988	5.04041
-138.294	0.135864	-0.108423	4.39474	0.10108	-0.139189	5.04058
-138.286	0.136467	-0.108895	4.39425	0.100618	-0.139309	5.04076
-138.278	0.136774	-0.109165	4.39423	0.100331	-0.139502	5.04094
-138.27	0.136818	-0.109638	4.39441	0.100097	-0.139569	5.04034
-138.262	0.136832	-0.109862	4.39392	0.0998265	-0.139606	5.04042
-138.255	0.137048	-0.109719	4.3941	0.0995352	-0.139784	5.04002
-138.247	0.137441	-0.10949	4.39351	0.0993986	-0.139688	5.0402
-138.24	0.137788	-0.109437	4.39359	0.0994844	-0.139486	5.04028
-138.232	0.138039	-0.109545	4.39377	0.0997729	-0.138859	5.04046
-138.224	0.138262	-0.109967	4.39386	0.100098	-0.138406	5.03996
-138.217	0.138556	-0.110112	4.39336	0.100438	-0.138091	5.03947
-138.21	0.138901	-0.110341	4.39374	0.100912	-0.138069	5.03907
-138.203	0.139277	-0.110353	4.39324	0.101548	-0.138105	5.03943
-138.195	0.139723	-0.11062	4.39275	0.102353	-0.13814	5.03894
-138.188	0.140289	-0.110913	4.39293	0.103147	-0.138233	5.03864
-138.18	0.140862	-0.110958	4.39234	0.103963	-0.138571	5.03872
-138.173	0.141434	-0.110529	4.39252	0.104819	-0.139174	5.03822
-138.164	0.142026	-0.110076	4.3926	0.105744	-0.139871	5.03898
-138.156	0.142748	-0.109659	4.39201	0.106718	-0.140545	5.038
-138.147	0.143524	-0.109517	4.39219	0.107608	-0.141067	5.03798
-138.139	0.144245	-0.109167	4.39169	0.108442	-0.141542	5.03768
-138.131	0.144842	-0.10917	4.39129	0.109229	-0.141905	5.03766
-138.122	0.145262	-0.108884	4.3907	0.110088	-0.142173	5.03784
-138.115	0.145254	-0.108772	4.39079	0.111087	-0.142507	5.03735
-138.107	0.144806	-0.108526	4.39029	0.112084	-0.142948	5.03752
-138.099	0.144165	-0.108829	4.39076	0.113061	-0.143483	5.03703
-138.092	0.143867	-0.108928	4.39084	0.11398	-0.143828	5.03701
-138.084	0.144264	-0.108766	4.39083	0.114975	-0.144284	5.03709
-138.075	0.145421	-0.108567	4.39043	0.116026	-0.144603	5.03659
-138.067	0.147225	-0.108296	4.39119	0.117045	-0.144843	5.03735
-138.059	0.149393	-0.108094	4.3907	0.118037	-0.144826	5.03569
-138.052	0.151646	-0.107529	4.39068	0.119017	-0.144717	5.03645
-138.044	0.153766	-0.107012	4.39086	0.119986	-0.144687	5.03653
-138.035	0.155518	-0.106559	4.39037	0.12091	-0.144562	5.03603
-138.028	0.156774	-0.105792	4.39045	0.121714	-0.144134	5.03563
-138.019	0.157505	-0.104847	4.39053	0.122419	-0.143543	5.03572
-138.011	0.157864	-0.103917	4.39061	0.123011	-0.14285	5.03522
-138.003	0.158004	-0.103117	4.39021	0.123502	-0.14231	5.0353
-137.995	0.157976	-0.102476	4.39116	0.12388	-0.141747	5.03519
-137.987	0.157911	-0.101565	4.39067	0.124047	-0.141121	5.03527
-137.979	0.157932	-0.100889	4.39075	0.124028	-0.140506	5.03487
-137.972	0.158039	-0.100378	4.39083	0.123859	-0.139948	5.03495
-137.963	0.158033	-0.0996389	4.39092	0.123814	-0.139533	5.03503
-137.955	0.157707	-0.0988018	4.39109	0.123872	-0.139207	5.03463
-137.947	0.156974	-0.0979185	4.39108	0.123979	-0.138916	5.03539
-137.939	0.155893	-0.0973254	4.39126	0.123912	-0.138673	5.03479
-137.931	0.154582	-0.0972933	4.39077	0.123708	-0.138437	5.03439
-137.924	0.153312	-0.0973787	4.39152	0.123452	-0.138212	5.03457
-137.916	0.152185	-0.0971589	4.39026	0.123164	-0.137939	5.03533
-137.908	0.151133	-0.0967075	4.39159	0.122859	-0.137771	5.03473
-137.9	0.149919	-0.0963361	4.3911	0.122398	-0.137684	5.03558
-137.892	0.148492	-0.0960359	4.39118	0.12188	-0.1378	5.03566
-137.884	0.146968	-0.0962121	4.39165	0.121381	-0.137999	5.03574
-137.876	0.145652	-0.0966956	4.39173	0.121119	-0.138389	5.0365
-137.868	0.14474	-0.0974725	4.39124	0.121014	-0.138732	5.03638
-137.86	0.144251	-0.0977826	4.3919	0.121079	-0.139033	5.03646
-137.852	0.14394	-0.0977574	4.3915	0.121272	-0.139205	5.03549
-137.844	0.143684	-0.09765	4.39149	0.121686	-0.139345	5.03566
-137.836	0.143503	-0.0973742	4.39166	0.122217	-0.139366	5.03565
-137.828	0.143579	-0.0970355	4.39175	0.122763	-0.139385	5.03582
-137.821	0.143963	-0.0967224	4.39173	0.123259	-0.139503	5.03465
-137.812	0.144545	-0.0962482	4.39124	0.123582	-0.139997	5.03598
-137.804	0.145231	-0.0955342	4.39199	0.123636	-0.140444	5.03491
-137.796	0.145787	-0.0947516	4.39217	0.123384	-0.140699	5.03499
-137.788	0.146152	-0.0934769	4.39158	0.122944	-0.140559	5.03526
-137.78	0.146279	-0.0923926	4.39166	0.122522	-0.140507	5.03525
-137.771	0.146412	-0.0914976	4.39213	0.12214	-0.140568	5.0359
-137.763	0.146663	-0.0909865	4.39221	0.121837	-0.140647	5.03589
-137.754	0.146947	-0.0903536	4.39172	0.121527	-0.140631	5.03549
-137.746	0.147147	-0.0895158	4.3918	0.121278	-0.140696	5.03566
-137.737	0.147291	-0.0889285	4.39131	0.12112	-0.140897	5.03565
-137.73	0.147511	-0.0883848	4.39081	0.121142	-0.140962	5.03573
-137.722	0.147727	-0.0881455	4.39099	0.121304	-0.140797	5.03543
-137.715	0.147743	-0.0878791	4.3904	0.121505	-0.140584	5.03551
-137.707	0.147365	-0.0874132	4.39106	0.121587	-0.140553	5.03501
-137.7	0.146732	-0.0867912	4.39124	0.121479	-0.140548	5.0351
-137.692	0.146232	-0.0863272	4.39075	0.121243	-0.140399	5.0347
-137.684	0.146075	-0.0861431	4.39074	0.121007	-0.140202	5.03487
-137.677	0.146121	-0.0859354	4.39024	0.120911	-0.139917	5.03486
-137.669	0.145932	-0.0862309	4.39071	0.120994	-0.139783	5.03503
-137.662	0.14552	-0.0864688	4.39022	0.121187	-0.139693	5.03492
-137.655	0.145102	-0.087328	4.3904	0.121343	-0.139912	5.03452
-137.647	0.144966	-0.0880382	4.38981	0.121463	-0.140175	5.03403
-137.639	0.145171	-0.0891883	4.38989	0.12159	-0.140339	5.03411
-137.631	0.145588	-0.0900738	4.3894	0.121869	-0.140294	5.03419
-137.622	0.14614	-0.090956	4.38948	0.122169	-0.140243	5.03437
-137.614	0.14659	-0.0918099	4.38898	0.122471	-0.140149	5.03387
-137.606	0.14689	-0.0922793	4.38906	0.122727	-0.140163	5.03338
-137.597	0.147002	-0.0926785	4.38857	0.123057	-0.140039	5.03413
-137.589	0.146967	-0.0926893	4.38875	0.123422	-0.139842	5.03373
-137.582	0.146921	-0.0926157	4.38816	0.123667	-0.139399	5.03448
-137.574	0.146874	-0.0923842	4.38824	0.123653	-0.139003	5.03389
-137.566	0.147008	-0.0925012	4.38832	0.123433	-0.138667	5.03349
-137.557	0.147251	-0.0932849	4.38841	0.123137	-0.138353	5.03425
-137.55	0.147658	-0.0939472	4.38897	0.122852	-0.138044	5.03432
-137.541	0.148053	-0.0942797	4.38838	0.122599	-0.137733	5.03422
-137.533	0.148335	-0.0941318	4.38846	0.122475	-0.137534	5.0343
-137.526	0.148302	-0.0943288	4.38807	0.122532	-0.136963	5.0338
-137.519	0.147935	-0.0945253	4.38815	0.122724	-0.136429	5.03397
-137.51	0.147309	-0.0947305	4.38756	0.122978	-0.135719	5.03357
-137.502	0.146652	-0.0946433	4.38774	0.123332	-0.135168	5.03241
-137.494	0.146237	-0.0946384	4.38724	0.123768	-0.134482	5.03259
-137.486	0.146138	-0.0946693	4.38665	0.124233	-0.133871	5.03267
-137.478	0.146319	-0.094254	4.38674	0.12466	-0.1335	5.03159
-137.47	0.146431	-0.093579	4.38692	0.12513	-0.13313	5.03109
-137.462	0.146432	-0.0923453	4.38632	0.12562	-0.132591	5.03127
-137.453	0.146276	-0.0914135	4.38583	0.126093	-0.13198	5.03087
-137.445	0.14613	-0.0901349	4.3863	0.126516	-0.131477	5.0297
-137.438	0.145963	-0.08928	4.38628	0.126857	-0.130933	5.03017
-137.43	0.145752	-0.0886488	4.38646	0.127119	-0.130343	5.02967
-137.422	0.145606	-0.0883672	4.38655	0.127328	-0.129952	5.02975
-137.415	0.145538	-0.0881224	4.38596	0.127573	-0.129878	5.02926
-137.406	0.145648	-0.0875604	4.38614	0.127924	-0.129745	5.02943
-137.399	0.145826	-0.0868396	4.3868	0.128209	-0.129595	5.02951
-137.391	0.146053	-0.0858755	4.38688	0.128377	-0.129378	5.02911
-137.384	0.146264	-0.0847189	4.38696	0.128297	-0.129365	5.02919
-137.375	0.146425	-0.0836211	4.38704	0.128105	-0.129614	5.02985
-137.365	0.146539	-0.0823996	4.38722	0.127946	-0.129849	5.02945
-137.357	0.146659	-0.0815924	4.3873	0.128007	-0.130059	5.0302
-137.35	0.14679	-0.0810391	4.38729	0.128274	-0.130147	5.03029
-137.342	0.146923	-0.08033	4.38747	0.128597	-0.130451	5.03046
-137.335	0.146927	-0.0795909	4.38765	0.12879	-0.130979	5.02987
-137.327	0.146802	-0.0790906	4.38802	0.128837	-0.131331	5.02947
-137.319	0.146561	-0.0789676	4.3881	0.128745	-0.131577	5.02994
-137.311	0.146476	-0.0790022	4.38751	0.128617	-0.131697	5.03001
-137.303	0.14659	-0.0790262	4.3876	0.128579	-0.131864	5.02952
-137.296	0.146945	-0.0789749	4.3872	0.128642	-0.131955	5.03027
-137.287	0.14727	-0.0791867	4.38728	0.128793	-0.131932	5.02977
-137.28	0.147698	-0.0792863	4.38669	0.128836	-0.131745	5.02995
-137.271	0.148147	-0.0797183	4.38677	0.128739	-0.131582	5.02994
-137.262	0.148446	-0.0797373	4.38695	0.128404	-0.131338	5.02954
-137.255	0.14821	-0.0794982	4.38713	0.127872	-0.13112	5.03029
-137.247	0.147501	-0.0795199	4.38654	0.127244	-0.130762	5.02989
-137.238	0.146787	-0.0798017	4.38662	0.126626	-0.130468	5.03055
-137.231	0.14649	-0.0803005	4.3868	0.126079	-0.130063	5.03073
-137.224	0.146607	-0.0803718	4.3866	0.125542	-0.129938	5.03081
-137.215	0.146856	-0.0798577	4.38601	0.124998	-0.129708	5.0306
-137.208	0.147048	-0.0790678	4.38666	0.124451	-0.129491	5.03087
-137.199	0.14717	-0.0786922	4.38617	0.123973	-0.128981	5.03086
-137.191	0.147431	-0.0783241	4.38568	0.123736	-0.128617	5.03036
-137.182	0.147886	-0.0782919	4.38585	0.123833	-0.128533	5.03054
-137.173	0.14866	-0.077614	4.38584	0.124267	-0.12844	5.03014
-137.166	0.149634	-0.0772241	4.38535	0.124893	-0.128237	5.02954
-137.158	0.150754	-0.0764951	4.38543	0.125663	-0.127962	5.02914
-137.15	0.151876	-0.0759868	4.38551	0.126562	-0.127586	5.02865
-137.142	0.152977	-0.0752504	4.3856	0.127602	-0.127256	5.02873
-137.135	0.154145	-0.074591	4.3851	0.128651	-0.126892	5.02824
-137.127	0.155532	-0.0740458	4.38586	0.129631	-0.126832	5.02784
-137.119	0.157127	-0.0737771	4.38565	0.130485	-0.126779	5.02734
-137.111	0.158789	-0.0735471	4.38516	0.131331	-0.126622	5.02723
-137.103	0.160257	-0.0733616	4.38524	0.132274	-0.126591	5.02674
-137.095	0.161724	-0.0732015	4.38532	0.133375	-0.126601	5.02682
-137.088	0.163461	-0.0732044	4.38541	0.134649	-0.126701	5.02632
-137.08	0.165713	-0.0733142	4.38492	0.136052	-0.126825	5.02592
-137.073	0.168264	-0.0732118	4.38442	0.137536	-0.127222	5.02533
-137.065	0.170715	-0.0729913	4.3845	0.13896	-0.12763	5.02493
-137.057	0.172906	-0.0724436	4.38468	0.14023	-0.127988	5.02443
-137.049	0.174781	-0.0720313	4.38409	0.141415	-0.128328	5.02394
-137.041	0.176431	-0.0712731	4.38418	0.142634	-0.128833	5.02344
-137.033	0.177728	-0.0706891	4.38426	0.143932	-0.129198	5.02362
-137.025	0.178646	-0.0704458	4.38444	0.145221	-0.129509	5.02312
-137.018	0.179165	-0.069877	4.38385	0.146425	-0.1296	5.02263
-137.01	0.179333	-0.069269	4.38393	0.147538	-0.129662	5.02213
-137.002	0.17929	-0.0685308	4.3843	0.148653	-0.129412	5.02231
-136.994	0.179249	-0.0684362	4.38448	0.149793	-0.129125	5.02181
-136.985	0.179434	-0.06794	4.38456	0.151016	-0.12897	5.02103
-136.977	0.179788	-0.0669164	4.38464	0.152168	-0.128839	5.02111
-136.969	0.180169	-0.0658958	4.38415	0.153194	-0.128998	5.02061
-136.961	0.180532	-0.0651281	4.38423	0.154055	-0.129156	5.01954
-136.953	0.180915	-0.0643216	4.38432	0.154826	-0.129407	5.02029
-136.945	0.181395	-0.0634229	4.3844	0.155452	-0.129521	5.0198
-136.937	0.181833	-0.0627062	4.38448	0.155769	-0.129442	5.01988
-136.93	0.182099	-0.0623006	4.38399	0.155762	-0.129456	5.01938
-136.923	0.181989	-0.0618509	4.38407	0.155624	-0.129324	5.01899
-136.915	0.181373	-0.0610631	4.38415	0.155579	-0.129277	5.01974
-136.906	0.180336	-0.0603098	4.38366	0.155633	-0.129071	5.01982
-136.899	0.179069	-0.0597694	4.38403	0.155669	-0.128848	5.01932
-136.89	0.177869	-0.0599727	4.38412	0.155565	-0.12858	5.01882
-136.882	0.176894	-0.0599684	4.38429	0.155372	-0.128619	5.01929
-136.874	0.176132	-0.0597267	4.38486	0.155147	-0.128735	5.01879
-136.866	0.175617	-0.0590933	4.38446	0.155067	-0.128858	5.01888
-136.858	0.17532	-0.0587634	4.38454	0.155182	-0.12864	5.01905
-136.849	0.175301	-0.0585154	4.38462	0.155464	-0.128369	5.01913
-136.842	0.175481	-0.0578894	4.38471	0.155758	-0.128124	5.01864
-136.834	0.175781	-0.0573145	4.38479	0.155961	-0.128177	5.01872
-136.826	0.176141	-0.0569309	4.38554	0.156133	-0.128169	5.01832
-136.818	0.176556	-0.0568507	4.38553	0.156318	-0.128066	5.01898
-136.809	0.177185	-0.0567943	4.38561	0.15656	-0.127629	5.01915
-136.8	0.178	-0.0565931	4.38511	0.156854	-0.127263	5.01866
-136.791	0.178979	-0.056215	4.38587	0.15721	-0.126906	5.01883
-136.783	0.180039	-0.0562969	4.38595	0.157675	-0.126579	5.01891
-136.775	0.181346	-0.0567567	4.38584	0.158252	-0.12647	5.01899
-136.767	0.182903	-0.057291	4.38641	0.159022	-0.126368	5.01888
-136.759	0.18455	-0.0573111	4.38649	0.159946	-0.126646	5.01896
-136.752	0.186195	-0.0575777	4.38667	0.160967	-0.12691	5.01904
-136.744	0.18783	-0.0578911	4.38608	0.16196	-0.127304	5.01864
-136.737	0.189453	-0.0578918	4.38674	0.162901	-0.127439	5.01863
-136.728	0.190963	-0.0575896	4.38634	0.163791	-0.127635	5.01813
-136.72	0.192444	-0.0576922	4.38642	0.164668	-0.127828	5.01831
-136.712	0.194108	-0.058	4.38641	0.165493	-0.128184	5.01849
-136.703	0.195962	-0.0576314	4.38649	0.166209	-0.12825	5.01856
-136.695	0.197803	-0.0569969	4.386	0.166697	-0.128363	5.01807
-136.687	0.199403	-0.0565666	4.38618	0.166944	-0.12828	5.01815
-136.679	0.200674	-0.0565039	4.38616	0.166937	-0.128352	5.01832
-136.671	0.201565	-0.0564767	4.38567	0.166839	-0.128514	5.01841
-136.663	0.202211	-0.0563177	4.38546	0.1668	-0.128627	5.01849
-136.656	0.202786	-0.056382	4.38564	0.166958	-0.128696	5.01895
-136.647	0.203491	-0.0563418	4.38572	0.167274	-0.128795	5.01846
-136.639	0.20425	-0.0559398	4.38581	0.167725	-0.129062	5.01863
-136.632	0.204993	-0.0553346	4.38522	0.168394	-0.129417	5.01804
-136.625	0.205658	-0.0544139	4.3854	0.169398	-0.129534	5.01822
-136.618	0.206263	-0.0539891	4.38491	0.170767	-0.129565	5.0183
-136.61	0.206794	-0.053586	4.3849	0.172367	-0.129844	5.01733
-136.603	0.207209	-0.053456	4.38507	0.174108	-0.130244	5.01674
-136.595	0.207474	-0.0528764	4.38516	0.175795	-0.130619	5.01634
-136.586	0.207632	-0.05209	4.38524	0.177372	-0.130639	5.01584
-136.579	0.207836	-0.0514738	4.38465	0.178759	-0.130805	5.01544
-136.57	0.208214	-0.0510828	4.38502	0.180053	-0.13093	5.01485
-136.562	0.208876	-0.0507313	4.3852	0.181304	-0.130966	5.01435
-136.554	0.209691	-0.0500426	4.38528	0.18257	-0.130855	5.01482
-136.547	0.210478	-0.0488084	4.38536	0.183891	-0.130694	5.01375
-136.539	0.211054	-0.0473586	4.38487	0.185157	-0.130459	5.01383
-136.531	0.211382	-0.0463617	4.38553	0.18627	-0.129958	5.01333
-136.523	0.211634	-0.0458013	4.38503	0.187121	-0.129463	5.01284
-136.514	0.211772	-0.0456409	4.38512	0.187839	-0.128658	5.01244
-136.506	0.211803	-0.0451513	4.38578	0.188496	-0.127861	5.01251
-136.498	0.211583	-0.0445669	4.38586	0.189138	-0.127022	5.0126
-136.491	0.211239	-0.0439059	4.38537	0.189758	-0.126515	5.0121
-136.483	0.210988	-0.0435587	4.38545	0.190351	-0.126109	5.01228
-136.475	0.211103	-0.043622	4.38611	0.191014	-0.125751	5.01178
-136.467	0.211755	-0.0439325	4.38619	0.191668	-0.125549	5.01177
-136.459	0.212885	-0.0442347	4.38695	0.192261	-0.12525	5.01137
-136.451	0.214291	-0.0442877	4.38732	0.192671	-0.124926	5.01087
-136.443	0.215807	-0.0443691	4.38682	0.192917	-0.124548	5.01134
-136.435	0.217325	-0.0447767	4.38691	0.193085	-0.124282	5.01084
-136.427	0.218791	-0.0453177	4.38699	0.193106	-0.124142	5.01092
-136.418	0.22008	-0.0456481	4.3865	0.192965	-0.123914	5.011
-136.411	0.221132	-0.0458808	4.38648	0.192645	-0.123812	5.0106
-136.403	0.221997	-0.046066	4.38656	0.192387	-0.123446	5.01116
-136.395	0.22262	-0.0463688	4.38607	0.19233	-0.123212	5.01076
-136.388	0.222965	-0.0460914	4.38625	0.192441	-0.122865	5.01152
-136.38	0.223095	-0.0459451	4.38624	0.192586	-0.122765	5.01102
-136.372	0.223193	-0.0457097	4.38574	0.192622	-0.122449	5.0111
-136.364	0.223232	-0.0458664	4.38525	0.192572	-0.122236	5.01119
-136.356	0.223154	-0.0462398	4.38543	0.192416	-0.12187	5.01136
-136.348	0.222814	-0.046927	4.38522	0.192207	-0.121723	5.01154
-136.34	0.222413	-0.0471631	4.38521	0.19196	-0.121457	5.01153
-136.333	0.221978	-0.0475656	4.38472	0.191745	-0.121541	5.01199
-136.325	0.221793	-0.0476143	4.3848	0.191506	-0.121444	5.01217
-136.317	0.221804	-0.0478121	4.38431	0.191196	-0.121199	5.01225
-136.309	0.222045	-0.047492	4.38371	0.190787	-0.121001	5.01185
-136.301	0.222321	-0.0472536	4.3838	0.190429	-0.12085	5.01183
-136.293	0.222629	-0.0471487	4.3833	0.19028	-0.120989	5.01143
-136.285	0.222909	-0.0472646	4.38348	0.190489	-0.120876	5.01209
-136.277	0.22329	-0.0470709	4.38289	0.1911	-0.120906	5.01169
-136.269	0.223802	-0.0466649	4.38298	0.191915	-0.120802	5.0111
-136.261	0.224374	-0.0460583	4.38306	0.192655	-0.120799	5.0106
-136.253	0.224864	-0.0457701	4.38314	0.193071	-0.120766	5.0102
-136.244	0.225198	-0.0454798	4.38265	0.19325	-0.120729	5.00961
-136.236	0.225598	-0.045167	4.38302	0.193361	-0.120927	5.01036
-136.228	0.226106	-0.0449482	4.38252	0.193581	-0.121051	5.01083
-136.22	0.226822	-0.0447324	4.3826	0.193997	-0.121296	5.01004
-136.212	0.227667	-0.0444971	4.38211	0.194577	-0.121409	5.01041
-136.203	0.228791	-0.0441322	4.38277	0.195259	-0.121642	5.01001
-136.195	0.230157	-0.0439833	4.38227	0.195967	-0.12197	5.00942
-136.187	0.231612	-0.0439858	4.38236	0.196797	-0.122392	5.00959
-136.179	0.2329	-0.043753	4.38186	0.1978	-0.122825	5.0091
-136.171	0.233963	-0.0436868	4.38195	0.198932	-0.123132	5.00918
-136.164	0.235092	-0.0434655	4.38203	0.200014	-0.123209	5.00869
-136.156	0.236513	-0.0434029	4.38211	0.200908	-0.123255	5.00819
-136.148	0.238321	-0.0428661	4.38162	0.201588	-0.123521	5.00769
-136.14	0.240189	-0.0422163	4.3816	0.202063	-0.123898	5.00787
-136.131	0.241896	-0.0415877	4.38178	0.20241	-0.124363	5.00737
-136.123	0.243215	-0.0413826	4.38129	0.202719	-0.124625	5.00745
-136.115	0.244324	-0.0413794	4.38099	0.203184	-0.124817	5.00753
-136.106	0.245333	-0.041772	4.38117	0.203913	-0.124917	5.00742
-136.099	0.246381	-0.0419972	4.38115	0.20486	-0.124977	5.0076
-136.09	0.24736	-0.0424476	4.38133	0.205892	-0.125033	5.00701
-136.083	0.248209	-0.042594	4.38084	0.206892	-0.125015	5.00651
-136.075	0.249084	-0.0426408	4.38092	0.207842	-0.124895	5.00669
-136.068	0.250104	-0.0427326	4.38034	0.208771	-0.124504	5.0062
-136.062	0.251232	-0.0428299	4.37984	0.209643	-0.124143	5.00628
-136.054	0.252179	-0.0428401	4.37992	0.21049	-0.123679	5.00579
-136.046	0.252874	-0.0427212	4.37934	0.211186	-0.123212	5.00587
-136.039	0.253347	-0.0426153	4.37942	0.211743	-0.122614	5.00595
-136.031	0.253644	-0.0423695	4.3795	0.212143	-0.121994	5.00545
-136.022	0.253602	-0.0421647	4.37987	0.212495	-0.121413	5.00621
-136.014	0.253316	-0.0418899	4.38063	0.212821	-0.121089	5.00581
-136.007	0.253014	-0.0419339	4.38004	0.21312	-0.121034	5.00617
-135.999	0.252947	-0.0417802	4.38012	0.213388	-0.120918	5.00558
-135.991	0.253107	-0.041733	4.3803	0.213636	-0.120865	5.00576
-135.982	0.253311	-0.0415378	4.38038	0.213797	-0.1208	5.00584
-135.974	0.253575	-0.0414004	4.38094	0.213858	-0.120816	5.00601
-135.967	0.253936	-0.041422	4.38045	0.213912	-0.120591	5.0061
-135.958	0.254498	-0.0414796	4.38063	0.214054	-0.12034	5.00675
-135.951	0.255026	-0.0415743	4.38129	0.21436	-0.120241	5.00693
-135.943	0.255255	-0.0408021	4.38127	0.214654	-0.119965	5.00701
-135.934	0.255091	-0.040017	4.38136	0.21489	-0.119553	5.00652
-135.926	0.254803	-0.039097	4.38154	0.214903	-0.11907	5.00669
-135.919	0.254724	-0.0389462	4.38104	0.21474	-0.11887	5.00735
-135.911	0.254928	-0.0393099	4.3817	0.214364	-0.118687	5.00686
-135.904	0.255322	-0.0399659	4.38207	0.21387	-0.118649	5.00751
-135.895	0.255709	-0.0402887	4.38216	0.213375	-0.11853	5.0076
-135.887	0.25606	-0.0405954	4.38233	0.213068	-0.118525	5.00806
-135.879	0.256271	-0.0410196	4.38242	0.213006	-0.118499	5.00823
-135.871	0.256527	-0.0417066	4.38173	0.213123	-0.1186	5.00841
-135.863	0.256736	-0.042478	4.38191	0.213312	-0.11863	5.00782
-135.854	0.257054	-0.0428271	4.38199	0.21353	-0.118658	5.00733
-135.846	0.257399	-0.0433607	4.38207	0.213764	-0.118842	5.0075
-135.838	0.257847	-0.0433846	4.38206	0.213998	-0.119157	5.00758
-135.83	0.258238	-0.0436126	4.38224	0.214286	-0.1194	5.00699
-135.822	0.258502	-0.0442094	4.38174	0.214686	-0.119247	5.00717
-135.814	0.258647	-0.0449827	4.38183	0.215214	-0.119034	5.00734
-135.806	0.258792	-0.0455052	4.38239	0.215813	-0.118711	5.00742
-135.797	0.258817	-0.0458293	4.3819	0.21643	-0.118662	5.00683
-135.789	0.25871	-0.046383	4.38226	0.217039	-0.118438	5.00633
-135.78	0.258462	-0.0470683	4.38244	0.21769	-0.118395	5.0068
-135.773	0.258479	-0.0477214	4.3831	0.218466	-0.118333	5.0063
-135.765	0.258757	-0.0482387	4.38251	0.219377	-0.118523	5.00648
-135.758	0.25926	-0.0481724	4.3826	0.220301	-0.118623	5.00647
-135.749	0.259575	-0.0477656	4.38278	0.221156	-0.118637	5.00597
-135.742	0.259755	-0.0469485	4.38286	0.222001	-0.118524	5.00557
-135.733	0.259771	-0.0469364	4.38284	0.222856	-0.118283	5.00565
-135.725	0.259664	-0.0471646	4.38235	0.223649	-0.11787	5.00573
-135.716	0.259422	-0.047434	4.38243	0.224146	-0.117542	5.00524
-135.709	0.259122	-0.047514	4.38252	0.224398	-0.117485	5.00484
-135.701	0.259061	-0.0474216	4.3826	0.224469	-0.117529	5.00482
-135.693	0.259358	-0.0477358	4.38307	0.224655	-0.11747	5.005
-135.685	0.259995	-0.0481579	4.38248	0.224994	-0.11739	5.00441
-135.677	0.260764	-0.0485689	4.38198	0.225609	-0.117605	5.00488
-135.669	0.261461	-0.048889	4.38149	0.226431	-0.118023	5.0038
-135.661	0.262055	-0.0491272	4.38157	0.227411	-0.118512	5.00388
-135.654	0.262687	-0.0490008	4.38108	0.228386	-0.11879	5.00329
-135.645	0.263475	-0.048985	4.38116	0.229277	-0.118984	5.00289
-135.637	0.264447	-0.0487664	4.3799	0.230116	-0.118871	5.00182
-135.629	0.265515	-0.0489235	4.3794	0.230917	-0.118812	5.00247
-135.621	0.26663	-0.0490286	4.37891	0.231659	-0.118703	5.00208
-135.613	0.267808	-0.0494361	4.37841	0.232216	-0.118752	5.00158
-135.604	0.268921	-0.0494872	4.37783	0.232617	-0.118388	5.00166
-135.597	0.270021	-0.0491702	4.37733	0.233002	-0.117785	5.00174
-135.588	0.271012	-0.0485971	4.37809	0.233502	-0.117136	5.00182
-135.58	0.271921	-0.0481713	4.3775	0.234073	-0.116562	5.002
-135.573	0.272601	-0.0482082	4.37758	0.234491	-0.116117	5.00218
-135.565	0.273105	-0.048269	4.37795	0.234649	-0.115547	5.00158
-135.556	0.273435	-0.0481383	4.37746	0.234594	-0.115224	5.00195
-135.548	0.273687	-0.0473604	4.37696	0.234508	-0.11498	5.00213
-135.54	0.273913	-0.0465604	4.37704	0.234526	-0.114716	5.00163
-135.532	0.274208	-0.0455387	4.37713	0.234646	-0.114459	5.00239
-135.525	0.274535	-0.0445622	4.37711	0.234846	-0.113879	5.00237
-135.517	0.274933	-0.043571	4.3773	0.235236	-0.113289	5.00197
-135.51	0.275447	-0.0428797	4.3768	0.235897	-0.112548	5.00205
-135.502	0.276003	-0.0421332	4.37679	0.23679	-0.112005	5.00223
-135.494	0.276396	-0.0411223	4.37687	0.237614	-0.111285	5.00164
-135.487	0.276582	-0.040263	4.37638	0.238158	-0.110495	5.00115
-135.48	0.276713	-0.0393688	4.37589	0.238387	-0.109729	5.00075
-135.472	0.276823	-0.0390108	4.37626	0.238393	-0.109134	5.00083
-135.464	0.276837	-0.0389082	4.37682	0.238345	-0.108592	5.00091
-135.456	0.276698	-0.0393207	4.37642	0.238333	-0.107946	5.00128
-135.447	0.276643	-0.0396055	4.37708	0.238423	-0.107275	5.00078
-135.439	0.276778	-0.0398048	4.37659	0.238602	-0.106897	5.00029
-135.431	0.277117	-0.0397545	4.37725	0.23887	-0.106591	5.00104
-135.423	0.277495	-0.0396294	4.37666	0.239275	-0.106396	5.00045
-135.415	0.277984	-0.0397323	4.37674	0.239855	-0.10606	5.00063
-135.407	0.278669	-0.0403321	4.37682	0.240546	-0.10588	5.00071
-135.399	0.279624	-0.0407576	4.3769	0.241234	-0.10589	5.00031
-135.391	0.280744	-0.0410002	4.37699	0.241828	-0.105759	4.99972
-135.383	0.281948	-0.0408058	4.37774	0.242326	-0.105577	4.9998
-135.375	0.283091	-0.0405774	4.37773	0.242756	-0.105164	4.9993
-135.367	0.284077	-0.0402769	4.37839	0.243098	-0.105007	4.99938
-135.358	0.284832	-0.0399082	4.37818	0.243324	-0.104852	4.99956
-135.35	0.285391	-0.0397108	4.37884	0.243432	-0.10477	4.99906
-135.342	0.285735	-0.0396144	4.37835	0.2435	-0.104718	4.99924
-135.335	0.285926	-0.0392646	4.3791	0.243576	-0.104937	4.99903
-135.328	0.286037	-0.0386289	4.37976	0.24369	-0.105189	4.99911
-135.32	0.286357	-0.0377158	4.37927	0.243863	-0.105456	4.9991
-135.311	0.286976	-0.0373587	4.37935	0.244127	-0.10556	4.9986
-135.302	0.287888	-0.0368165	4.37943	0.244548	-0.105526	4.9982
-135.294	0.288757	-0.0363218	4.37884	0.245075	-0.105475	4.99886
-135.286	0.289556	-0.0354832	4.37902	0.245698	-0.105253	4.99836
-135.279	0.290351	-0.0353738	4.3791	0.24631	-0.105152	4.99787
-135.27	0.291322	-0.0351518	4.37851	0.246793	-0.104887	4.99805
-135.263	0.292366	-0.0349338	4.37859	0.24702	-0.104567	4.99745
-135.254	0.293323	-0.0345133	4.37868	0.246941	-0.104353	4.99753
-135.246	0.294069	-0.0341579	4.37905	0.246653	-0.104167	4.99771
-135.238	0.29464	-0.0338814	4.37923	0.246215	-0.104002	4.99779
-135.23	0.295146	-0.0338252	4.37796	0.245593	-0.103743	4.99826
-135.222	0.295794	-0.0338179	4.37805	0.244765	-0.103421	4.99824
-135.213	0.296631	-0.0338489	4.37822	0.24377	-0.103218	4.99832
-135.205	0.297564	-0.0336401	4.37831	0.242719	-0.103101	4.9985
-135.198	0.298529	-0.0337279	4.37829	0.241672	-0.103009	4.99867
-135.189	0.299455	-0.034167	4.37838	0.240612	-0.102832	4.99876
-135.181	0.300348	-0.0344068	4.37788	0.239521	-0.102415	4.99884
-135.173	0.301013	-0.0345867	4.37854	0.238355	-0.101988	4.99892
-135.165	0.301433	-0.0345867	4.37737	0.237236	-0.101541	4.99909
-135.156	0.301596	-0.0346893	4.37803	0.236286	-0.101081	4.99908
-135.148	0.301621	-0.0349097	4.37764	0.235625	-0.100631	4.99935
-135.141	0.30165	-0.0351395	4.378	0.235243	-0.100053	4.99876
-135.131	0.301846	-0.0355049	4.37809	0.235155	-0.0996857	4.99836
-135.122	0.302293	-0.0356354	4.3775	0.235304	-0.099164	4.99777
-135.114	0.302901	-0.0357194	4.37758	0.235639	-0.0988777	4.99823
-135.106	0.303646	-0.0357703	4.37709	0.236033	-0.0986071	4.99764
-135.098	0.304617	-0.0358509	4.37659	0.236503	-0.0984973	4.99725
-135.09	0.305856	-0.0359835	4.37725	0.237031	-0.0980899	4.99733
-135.081	0.307473	-0.0360601	4.37666	0.237695	-0.0976882	4.99741
-135.073	0.309386	-0.0364312	4.37617	0.238452	-0.0972679	4.99691
-135.065	0.311462	-0.0365476	4.37625	0.239223	-0.0970291	4.99709
-135.057	0.31316	-0.0363432	4.37566	0.239887	-0.0965902	4.99659
-135.049	0.314308	-0.0357473	4.37574	0.240412	-0.0960861	4.99658
-135.041	0.315129	-0.0357483	4.37582	0.240762	-0.0956053	4.99608
-135.033	0.316084	-0.0361048	4.37591	0.240889	-0.0949496	4.99683
-135.025	0.317076	-0.0364254	4.37599	0.2407	-0.0944162	4.99624
-135.017	0.317792	-0.0363395	4.37636	0.240311	-0.0937817	4.99642
-135.009	0.317969	-0.0366585	4.37587	0.239853	-0.0934951	4.9965
-135.002	0.317727	-0.0370578	4.37595	0.239501	-0.0930909	4.99687
-134.995	0.317189	-0.0373822	4.37661	0.239278	-0.0930803	4.99647
-134.987	0.31641	-0.0373711	4.37602	0.239098	-0.0929368	4.99722
-134.979	0.315603	-0.0373527	4.3761	0.23883	-0.0929925	4.99654
-134.972	0.314927	-0.0374145	4.37628	0.238403	-0.0928258	4.99671
-134.964	0.31458	-0.0374421	4.37685	0.237911	-0.0928852	4.99679
-134.956	0.314506	-0.0374442	4.37636	0.23756	-0.0928398	4.99688
-134.949	0.314577	-0.0375149	4.37644	0.23744	-0.092871	4.99696
-134.941	0.314806	-0.0374192	4.37662	0.23752	-0.0926781	4.99703
-134.933	0.315088	-0.0376381	4.3766	0.237574	-0.092384	4.99654
-134.924	0.315356	-0.0374385	4.37669	0.237495	-0.0921801	4.99662
-134.917	0.315356	-0.0374638	4.37619	0.237241	-0.09217	4.9968
-134.909	0.315058	-0.0372723	4.37656	0.236888	-0.0924026	4.99688
-134.902	0.314563	-0.0376637	4.37665	0.236566	-0.0925055	4.99677
-134.894	0.314049	-0.0384529	4.37663	0.236425	-0.0924614	4.99743
-134.886	0.31367	-0.0392129	4.37672	0.236654	-0.0924221	4.99693
-134.879	0.313478	-0.0396491	4.3768	0.237261	-0.0923729	4.99701
-134.87	0.313505	-0.0398583	4.37631	0.23812	-0.0923848	4.99719
-134.862	0.313729	-0.0404321	4.37697	0.239131	-0.0923074	4.99612
-134.855	0.314169	-0.0412502	4.37705	0.240246	-0.0922642	4.9961
-134.847	0.314673	-0.0422308	4.37713	0.241452	-0.0924173	4.99561
-134.839	0.315096	-0.0428826	4.37664	0.242557	-0.0925893	4.99578
-134.831	0.3153	-0.0434779	4.3773	0.243438	-0.0928231	4.99528
-134.823	0.315371	-0.0434588	4.37738	0.244113	-0.0928183	4.99469
-134.815	0.315374	-0.0434486	4.37688	0.244762	-0.0927457	4.99487
-134.807	0.31531	-0.0434871	4.37725	0.245506	-0.0925653	4.99495
-134.798	0.315209	-0.0436917	4.37676	0.246318	-0.0922516	4.99503
-134.791	0.315098	-0.0439758	4.37675	0.247204	-0.0920175	4.99483
-134.782	0.315073	-0.0442199	4.37683	0.248121	-0.0917731	4.99491
-134.774	0.315075	-0.044677	4.37701	0.249209	-0.0916123	4.99441
-134.766	0.31511	-0.0446856	4.37584	0.250417	-0.0914867	4.99392
-134.758	0.315224	-0.0449238	4.37583	0.251757	-0.0914487	4.994
-134.749	0.315528	-0.0450366	4.37591	0.252997	-0.0912931	4.99283
-134.741	0.315985	-0.045588	4.37542	0.254019	-0.0910439	4.99301
-134.733	0.316634	-0.0458794	4.37492	0.254741	-0.0907082	4.99184
-134.724	0.317398	-0.046595	4.37549	0.255245	-0.0904964	4.99201
-134.717	0.318353	-0.046735	4.37499	0.255697	-0.0900414	4.99142
-134.709	0.319227	-0.0467463	4.37508	0.25611	-0.0895421	4.99218
-134.702	0.32	-0.0464175	4.37449	0.256398	-0.0889299	4.99168
-134.694	0.320513	-0.0463407	4.37399	0.256318	-0.0883828	4.99176
-134.686	0.320893	-0.0459803	4.37504	0.25582	-0.0879614	4.99184
-134.678	0.321095	-0.0456097	4.37454	0.255095	-0.0874822	4.99135
-134.67	0.321296	-0.0455462	4.37395	0.254465	-0.0872336	4.99239
-134.662	0.321569	-0.045939	4.37471	0.254208	-0.0869618	4.99257
-134.655	0.32206	-0.0460061	4.37402	0.254377	-0.0868518	4.99265
-134.647	0.322723	-0.0458316	4.3742	0.254779	-0.0865601	4.99273
-134.638	0.323405	-0.0454072	4.37361	0.255157	-0.0860961	4.99214
-134.629	0.323887	-0.0447129	4.37369	0.255329	-0.0855636	4.99231
-134.621	0.32402	-0.044202	4.37378	0.255399	-0.0849566	4.99239
-134.614	0.323844	-0.0435181	4.37386	0.255528	-0.0844184	4.99247
-134.606	0.323407	-0.0431905	4.37404	0.255773	-0.0835875	4.99265
-134.598	0.322754	-0.0421739	4.37335	0.25603	-0.0826922	4.99273
-134.591	0.321863	-0.0414448	4.37344	0.256193	-0.0815965	4.99214
-134.583	0.320828	-0.0406802	4.37381	0.25631	-0.080573	4.99232
-134.575	0.319776	-0.0406517	4.37399	0.256524	-0.079506	4.9924
-134.567	0.318842	-0.0406375	4.37407	0.256899	-0.0784535	4.99276
-134.559	0.318085	-0.0403833	4.37338	0.257269	-0.0774868	4.99294
-134.551	0.317446	-0.0401323	4.37414	0.257547	-0.0765371	4.99235
-134.543	0.316885	-0.0395283	4.37479	0.257727	-0.0758887	4.99243
-134.534	0.316362	-0.0389923	4.37497	0.258035	-0.0755138	4.99251
-134.525	0.31593	-0.0384929	4.37553	0.258479	-0.0753439	4.99268
-134.517	0.315592	-0.0382706	4.37562	0.259001	-0.075159	4.99277
-134.509	0.315237	-0.0379356	4.37512	0.259478	-0.0751112	4.9916
-134.502	0.314751	-0.0370726	4.37588	0.259891	-0.0749979	4.99235
-134.494	0.314011	-0.0364052	4.37587	0.260175	-0.0747818	4.99186
-134.486	0.31302	-0.0362313	4.37653	0.260358	-0.0745557	4.99184
-134.479	0.311938	-0.0365746	4.3769	0.260393	-0.0747492	4.99202
-134.47	0.311032	-0.0373664	4.3764	0.260421	-0.0749022	4.99153
-134.463	0.310525	-0.0381824	4.37658	0.260359	-0.0751413	4.99161
-134.455	0.310443	-0.0390819	4.37657	0.260274	-0.0751977	4.99207
-134.447	0.310771	-0.0396287	4.37598	0.260144	-0.0753347	4.99148
-134.438	0.311631	-0.0401856	4.37616	0.260134	-0.0752897	4.99223
-134.43	0.312978	-0.040538	4.37624	0.260237	-0.0752572	4.99231
-134.421	0.314731	-0.0407574	4.37555	0.260377	-0.0754938	4.99249
-134.413	0.316594	-0.040665	4.37573	0.260425	-0.0759598	4.9918
-134.406	0.318437	-0.040673	4.37582	0.260416	-0.076306	4.99198
-134.398	0.320109	-0.0407986	4.3759	0.260437	-0.0763945	4.99206
-134.39	0.321543	-0.0409268	4.37531	0.260568	-0.0764546	4.99223
-134.382	0.322726	-0.0404933	4.37597	0.260794	-0.0765041	4.99231
-134.375	0.323669	-0.0396075	4.37605	0.261142	-0.0765312	4.99182
-134.367	0.324508	-0.0390594	4.37613	0.261601	-0.0763583	4.9919
-134.359	0.325387	-0.0387817	4.37554	0.262141	-0.0764121	4.99198
-134.35	0.326366	-0.0383762	4.37591	0.262692	-0.0764954	4.99149
-134.342	0.327543	-0.0376231	4.37542	0.26328	-0.0768072	4.99128
-134.333	0.328903	-0.0370731	4.3755	0.263885	-0.0769259	4.99136
-134.325	0.330632	-0.0363452	4.37558	0.264581	-0.0771808	4.99087
-134.317	0.332564	-0.0357676	4.37566	0.265321	-0.0773099	4.99104
-134.309	0.33457	-0.0349152	4.3745	0.26617	-0.0776621	4.99103
-134.302	0.336485	-0.034485	4.37516	0.267049	-0.077942	4.99053
-134.294	0.338385	-0.0341615	4.37457	0.2679	-0.0781622	4.99071
-134.286	0.340383	-0.0339126	4.37465	0.26876	-0.0780042	4.98954
-134.277	0.342297	-0.0337004	4.37473	0.269608	-0.077849	4.98962
-134.268	0.343917	-0.0334871	4.37424	0.270501	-0.0777458	4.98913
-134.26	0.345198	-0.0331749	4.37423	0.271218	-0.0778702	4.98863
-134.253	0.346286	-0.0329773	4.37469	0.271722	-0.0779395	4.98804
-134.245	0.347405	-0.0325703	4.37468	0.271966	-0.0778082	4.98754
-134.237	0.348459	-0.0322917	4.37476	0.272143	-0.0774022	4.98791
-134.229	0.34944	-0.0316962	4.37494	0.272404	-0.0771267	4.98741
-134.221	0.350216	-0.0313765	4.37493	0.272816	-0.0769723	4.98817
-134.214	0.350888	-0.0310921	4.37501	0.273321	-0.0769214	4.98757
-134.206	0.351479	-0.0308108	4.37452	0.273872	-0.0766843	4.98765
-134.198	0.352004	-0.0300155	4.3746	0.274567	-0.0761088	4.98716
-134.19	0.352347	-0.0293366	4.37459	0.27556	-0.0756122	4.98733
-134.182	0.352525	-0.0287444	4.37409	0.276914	-0.0750459	4.98732
-134.173	0.352532	-0.0286415	4.37418	0.278509	-0.0746305	4.98682
-134.165	0.352467	-0.0281172	4.37426	0.280177	-0.0739758	4.98642
-134.157	0.352314	-0.0273911	4.37425	0.281751	-0.0732821	4.98593
-134.149	0.35229	-0.026853	4.37375	0.283145	-0.0727611	4.98534
-134.14	0.352559	-0.0263651	4.37383	0.284359	-0.0722878	4.98484
-134.132	0.353224	-0.0259834	4.37363	0.285549	-0.0721566	4.98492
-134.124	0.354195	-0.0256359	4.37371	0.286914	-0.0718067	4.98482
-134.116	0.355506	-0.0257363	4.3737	0.288465	-0.0714266	4.98489
-134.108	0.357124	-0.0262635	4.3732	0.290128	-0.0708621	4.9843
-134.1	0.358942	-0.0263937	4.37329	0.291766	-0.0703246	4.98381
-134.092	0.360727	-0.0263578	4.37337	0.293321	-0.0701926	4.98331
-134.085	0.362366	-0.025987	4.37278	0.294687	-0.069744	4.98349
-134.076	0.363834	-0.0253024	4.37286	0.29579	-0.0691592	4.98348
-134.068	0.365104	-0.024526	4.37294	0.296726	-0.0685311	4.9824
-134.06	0.366186	-0.0236494	4.37303	0.297588	-0.068002	4.98305
-134.052	0.367178	-0.0229242	4.37301	0.298338	-0.067696	4.98323
-134.044	0.368077	-0.0219365	4.37252	0.298769	-0.0671439	4.98264
-134.036	0.368834	-0.0210139	4.3726	0.298736	-0.066613	4.98272
-134.028	0.369314	-0.0207475	4.37297	0.298359	-0.0661541	4.9828
-134.02	0.369559	-0.0205379	4.37248	0.297886	-0.065622	4.98288
-134.013	0.369705	-0.02049	4.37304	0.297482	-0.0652106	4.98402
-134.005	0.369855	-0.0202404	4.37322	0.297129	-0.0647381	4.984
-133.997	0.370013	-0.0200705	4.3733	0.296727	-0.0643843	4.98409
-133.988	0.370062	-0.020128	4.37338	0.296252	-0.0641226	4.98426
-133.98	0.369958	-0.0198499	4.37337	0.295745	-0.0639331	4.98434
-133.972	0.369861	-0.0198682	4.37345	0.295231	-0.0640381	4.98442
-133.964	0.369827	-0.0201792	4.37354	0.294705	-0.0640518	4.98508
-133.956	0.369956	-0.020662	4.3742	0.294143	-0.0640324	4.98516
-133.948	0.370226	-0.0213333	4.37361	0.293566	-0.0636761	4.98524
-133.941	0.370826	-0.0218758	4.37369	0.292976	-0.0637053	4.9859
-133.932	0.371691	-0.0222378	4.37377	0.292418	-0.0637234	4.98608
-133.925	0.372633	-0.022509	4.37443	0.291911	-0.0639128	4.98616
-133.916	0.373457	-0.0226744	4.3748	0.291539	-0.0638189	4.98681
-133.908	0.37414	-0.0233209	4.37546	0.291351	-0.0637169	4.98718
-133.9	0.374883	-0.0241038	4.37497	0.29143	-0.0637128	4.98736
-133.892	0.375779	-0.0249446	4.37447	0.2918	-0.0637786	4.98744
-133.883	0.376968	-0.0252983	4.37446	0.292475	-0.064022	4.98752
-133.876	0.378354	-0.0252689	4.37454	0.293342	-0.063911	4.98751
-133.868	0.37973	-0.0249475	4.37462	0.294282	-0.0637756	4.98711
-133.859	0.380871	-0.0248279	4.37413	0.295093	-0.0636444	4.98661
-133.851	0.381698	-0.0247226	4.37354	0.295727	-0.0636655	4.98669
-133.843	0.38235	-0.0249527	4.37362	0.296198	-0.0634234	4.9862
-133.835	0.382969	-0.02503	4.37313	0.296688	-0.0632127	4.98628
-133.827	0.38356	-0.024971	4.37379	0.297264	-0.062991	4.98578
-133.819	0.383987	-0.0248475	4.3732	0.297893	-0.0627448	4.98587
-133.811	0.384186	-0.0246619	4.37328	0.298366	-0.0624371	4.98527
-133.803	0.384062	-0.0249536	4.37308	0.298604	-0.0621801	4.98477
-133.795	0.3837	-0.0251332	4.37249	0.298676	-0.0622812	4.98428
-133.787	0.383198	-0.0261109	4.37257	0.298757	-0.0625579	4.98465
-133.779	0.382825	-0.0270135	4.37256	0.298868	-0.0628372	4.98483
-133.771	0.38261	-0.0277675	4.37206	0.298987	-0.063165	4.98481
-133.763	0.382459	-0.0278985	4.37214	0.299146	-0.0632695	4.98432
-133.755	0.382377	-0.0283661	4.37165	0.299414	-0.0633468	4.9844
-133.747	0.382417	-0.0292473	4.37106	0.299745	-0.0633135	4.98457
-133.739	0.382673	-0.0300139	4.37114	0.299992	-0.0633244	4.98465
-133.731	0.383033	-0.0303648	4.3718	0.300161	-0.0633247	4.98416
-133.724	0.383517	-0.0303382	4.37131	0.30031	-0.0631836	4.98424
-133.716	0.383995	-0.0306894	4.3713	0.300529	-0.0629608	4.98442
-133.708	0.384398	-0.0313786	4.37081	0.300811	-0.0627729	4.9844
-133.701	0.384606	-0.0320497	4.37118	0.301131	-0.0627959	4.98391
-133.694	0.384607	-0.032232	4.37126	0.301485	-0.062961	4.98399
-133.686	0.384589	-0.031773	4.37077	0.301789	-0.063188	4.98388
-133.678	0.384784	-0.0315509	4.37018	0.302127	-0.0632246	4.98396
-133.67	0.385447	-0.0314786	4.37026	0.302543	-0.0631539	4.98395
-133.661	0.38655	-0.0316284	4.36967	0.303131	-0.0629037	4.98403
-133.654	0.388028	-0.0312637	4.36985	0.30376	-0.0627708	4.98363
-133.645	0.389864	-0.0307932	4.36916	0.304347	-0.0627385	4.98371
-133.637	0.392133	-0.0303147	4.36934	0.304796	-0.0628314	4.98312
-133.629	0.394893	-0.0298557	4.36942	0.305197	-0.0626724	4.9832
-133.622	0.398016	-0.0296046	4.36874	0.305553	-0.0625678	4.98337
-133.614	0.401327	-0.0291182	4.36882	0.305927	-0.062334	4.98278
-133.606	0.404509	-0.0290514	4.36833	0.306229	-0.062344	4.98229
-133.598	0.407328	-0.0289143	4.36774	0.306467	-0.0621888	4.98237
-133.59	0.409571	-0.0286561	4.36782	0.306611	-0.0619938	4.98197
-133.583	0.411231	-0.02825	4.3682	0.306682	-0.0617881	4.98253
-133.575	0.412617	-0.0275052	4.36828	0.306744	-0.0617678	4.98203
-133.567	0.414	-0.0266121	4.36836	0.306858	-0.0620489	4.98192
-133.559	0.415417	-0.0253191	4.36844	0.307185	-0.0622682	4.982
-133.551	0.416477	-0.0239145	4.36843	0.307607	-0.0621441	4.98208
-133.543	0.417077	-0.0226499	4.36851	0.308096	-0.0618404	4.9814
-133.535	0.417393	-0.0216903	4.36927	0.308393	-0.0615258	4.98157
-133.527	0.417923	-0.0209237	4.36935	0.308517	-0.0611867	4.98108
-133.52	0.41872	-0.0206094	4.36934	0.308382	-0.0608057	4.98116
-133.512	0.419757	-0.0202745	4.37	0.308091	-0.0604916	4.98182
-133.504	0.420819	-0.0200621	4.37008	0.307797	-0.060217	4.98132
-133.496	0.421766	-0.0194767	4.36958	0.307578	-0.0598152	4.98208
-133.488	0.422529	-0.0185938	4.36957	0.307393	-0.059446	4.98158
-133.481	0.422935	-0.018185	4.37033	0.307035	-0.0592529	4.98156
-133.473	0.42311	-0.018084	4.3707	0.306534	-0.0589825	4.98164
-133.465	0.422881	-0.0183859	4.37011	0.306026	-0.0586069	4.98143
-133.456	0.422345	-0.0181111	4.37029	0.30559	-0.0581279	4.98219
-133.448	0.421624	-0.018148	4.3696	0.30512	-0.0577688	4.98227
-133.441	0.420961	-0.0182603	4.36969	0.30458	-0.0572437	4.98168
-133.434	0.420564	-0.0183168	4.36977	0.304063	-0.0566931	4.98185
-133.425	0.42028	-0.0182206	4.36985	0.303714	-0.0563594	4.98251
-133.416	0.420038	-0.0179264	4.36926	0.303495	-0.0559976	4.98269
-133.408	0.419565	-0.0177821	4.36992	0.303341	-0.0556838	4.98267
-133.4	0.41877	-0.0176108	4.37009	0.30329	-0.0554518	4.98276
-133.391	0.417689	-0.0175445	4.36951	0.303445	-0.0553771	4.98293
-133.383	0.416468	-0.0179549	4.36949	0.30386	-0.0555923	4.98301
-133.375	0.415305	-0.0183068	4.37025	0.30444	-0.0557301	4.98309
-133.367	0.414284	-0.0186869	4.36994	0.305119	-0.0559863	4.98317
-133.359	0.413386	-0.0185929	4.3707	0.305982	-0.0559639	4.98296
-133.351	0.412579	-0.0184714	4.37078	0.307026	-0.0557375	4.98372
-133.343	0.411794	-0.01878	4.37077	0.308208	-0.055446	4.98322
-133.335	0.411131	-0.0189643	4.37143	0.309343	-0.0553657	4.98263
-133.327	0.41077	-0.0191116	4.37151	0.310384	-0.0554208	4.98271
-133.32	0.410867	-0.0190945	4.37159	0.311286	-0.055655	4.98221
-133.312	0.411317	-0.0189296	4.37225	0.312016	-0.0557101	4.98229
-133.303	0.411883	-0.0183856	4.37233	0.312564	-0.055787	4.98228
-133.295	0.41238	-0.017884	4.37184	0.312951	-0.0557883	4.98246
-133.29	0.412908	-0.0174228	4.37183	0.313232	-0.0557843	4.98254
-133.281	0.413335	-0.0169096	4.37249	0.313412	-0.0558997	4.98262
-133.272	0.413551	-0.0158764	4.37199	0.313453	-0.0558837	4.9827
-133.263	0.413499	-0.0154586	4.37265	0.313334	-0.0560136	4.98278
-133.256	0.413424	-0.0158259	4.37206	0.312984	-0.0563407	4.98296
-133.247	0.413488	-0.0160868	4.37243	0.312523	-0.0569337	4.98294
-133.24	0.413565	-0.0156694	4.37251	0.312025	-0.0574295	4.98331
-133.232	0.413367	-0.0145699	4.3726	0.31163	-0.0576676	4.98349
-133.223	0.41263	-0.0139643	4.37268	0.311205	-0.0578624	4.98357
-133.215	0.411508	-0.01391	4.37209	0.31069	-0.0581004	4.98365
-133.208	0.410274	-0.0141807	4.37217	0.310199	-0.0584844	4.98306
-133.2	0.409318	-0.014286	4.37226	0.309928	-0.0588111	4.98391
-133.192	0.408597	-0.0144502	4.37176	0.309952	-0.0589696	4.98399
-133.184	0.408066	-0.0143454	4.37175	0.310126	-0.0588252	4.98407
-133.176	0.407602	-0.0141997	4.37116	0.310275	-0.0583423	4.98348
-133.169	0.40718	-0.0138255	4.37067	0.310343	-0.0578574	4.98298
-133.16	0.40675	-0.0133583	4.37132	0.310293	-0.0572325	4.98374
-133.152	0.406244	-0.0131167	4.37074	0.310268	-0.0566079	4.98315
-133.144	0.405708	-0.0129431	4.37111	0.310369	-0.0558418	4.98265
-133.136	0.405242	-0.0127547	4.37061	0.310606	-0.0552003	4.98359
-133.129	0.404867	-0.0121036	4.3707	0.310932	-0.0544902	4.9831
-133.12	0.404594	-0.0107644	4.37078	0.311356	-0.0539886	4.98318
-133.112	0.404383	-0.00972382	4.37019	0.311996	-0.0534267	4.98335
-133.105	0.404425	-0.00848041	4.37027	0.312875	-0.0529451	4.98334
-133.097	0.404735	-0.00751065	4.37036	0.314006	-0.0523239	4.98352
-133.09	0.40534	-0.00585426	4.37044	0.315332	-0.0515579	4.98302
-133.082	0.40596	-0.00426146	4.36975	0.316798	-0.0507801	4.98243
-133.073	0.40646	-0.00255915	4.36926	0.318227	-0.0497695	4.98251
-133.063	0.406737	-0.00122487	4.36934	0.31963	-0.0487227	4.98192
-133.055	0.406746	-0.000221391	4.36884	0.32098	-0.0476922	4.98152
-133.046	0.406509	0.000757402	4.36941	0.322312	-0.0467497	4.9816
-133.039	0.406071	0.00153428	4.36978	0.323503	-0.045743	4.98101
-133.032	0.405647	0.00258632	4.36928	0.324538	-0.0446176	4.98051
-133.023	0.405267	0.00307503	4.3687	0.325372	-0.0435431	4.9806
-133.016	0.404904	0.00330112	4.36878	0.325963	-0.0426685	4.98106
-133.007	0.404597	0.00318718	4.36876	0.326353	-0.0418593	4.98047
-132.999	0.404529	0.00301705	4.36894	0.326621	-0.0410374	4.98045
-132.991	0.404589	0.00316486	4.36836	0.326941	-0.040267	4.98063
-132.983	0.40451	0.0032054	4.36901	0.327363	-0.0393795	4.98071
-132.975	0.404106	0.00345303	4.36909	0.327934	-0.0386824	4.98069
-132.966	0.403486	0.00358249	4.3685	0.328614	-0.0380555	4.98087
-132.958	0.402723	0.00394368	4.36859	0.329232	-0.0377959	4.98095
-132.95	0.401849	0.00453694	4.36867	0.32973	-0.037554	4.98046
-132.943	0.400962	0.0047988	4.36875	0.330058	-0.0373487	4.98044
-132.935	0.400244	0.00536625	4.36884	0.330375	-0.0372645	4.98062
-132.927	0.399646	0.00560621	4.36825	0.330664	-0.0374566	4.9807
-132.918	0.399133	0.00566717	4.36861	0.330939	-0.0377815	4.98087
-132.909	0.39878	0.00517086	4.36803	0.331119	-0.0378903	4.98028
-132.902	0.398797	0.00427082	4.36869	0.331271	-0.0378253	4.98065
-132.894	0.399306	0.00377958	4.36819	0.33147	-0.0376383	4.98016
-132.886	0.400092	0.00344422	4.36827	0.331824	-0.0375443	4.98024
-132.877	0.400875	0.00344878	4.36768	0.332282	-0.0374102	4.97974
-132.868	0.401395	0.00345951	4.36777	0.332732	-0.0373875	4.97982
-132.86	0.401659	0.00338111	4.36785	0.33302	-0.0372133	4.97923
-132.853	0.401816	0.00355199	4.36793	0.333197	-0.0369494	4.97941
-132.845	0.401882	0.00364412	4.36725	0.33334	-0.0364528	4.97949
-132.838	0.401855	0.00391863	4.36676	0.333558	-0.0359989	4.98005
-132.831	0.40172	0.00439999	4.36684	0.333682	-0.0356691	4.98013
-132.822	0.401627	0.00496258	4.36692	0.333632	-0.0352886	4.98031
-132.814	0.401623	0.00574051	4.36729	0.333392	-0.0349369	4.97982
-132.806	0.40164	0.0066568	4.36728	0.333116	-0.0344377	4.98047
-132.798	0.401584	0.00782834	4.36736	0.332919	-0.0339808	4.98084
-132.789	0.401511	0.0088508	4.36744	0.332851	-0.0333722	4.98159
-132.781	0.40145	0.0101609	4.36752	0.333072	-0.0327423	4.98109
-132.773	0.401356	0.0118156	4.36751	0.333617	-0.0321828	4.98117
-132.765	0.401185	0.0135119	4.36759	0.33451	-0.0315935	4.98116
-132.757	0.401125	0.0146466	4.36768	0.33551	-0.0308671	4.98009
-132.749	0.401357	0.0155878	4.36776	0.336481	-0.0300183	4.98017
-132.741	0.401802	0.0163999	4.36774	0.337355	-0.0292477	4.97967
-132.733	0.402363	0.0171973	4.36725	0.338291	-0.0284649	4.97966
-132.726	0.403008	0.0177179	4.36733	0.33927	-0.0277714	4.97926
-132.718	0.403767	0.0184042	4.36684	0.340219	-0.0271705	4.97934
-132.71	0.404419	0.01926	4.36683	0.340958	-0.0266261	4.97875
-132.701	0.404811	0.0200439	4.36624	0.341559	-0.0261158	4.97873
-132.693	0.404983	0.0207357	4.36728	0.342121	-0.0257163	4.97824
-132.685	0.405186	0.0214829	4.36669	0.342749	-0.0254127	4.9787
-132.677	0.405624	0.0218348	4.36677	0.343474	-0.025254	4.97821
-132.668	0.406355	0.0220707	4.36676	0.344344	-0.0250325	4.97819
-132.66	0.40734	0.0218522	4.36694	0.34536	-0.0248425	4.9777
-132.652	0.408434	0.0221833	4.36635	0.346532	-0.0243064	4.97778
-132.644	0.409521	0.0223998	4.36634	0.347743	-0.0236767	4.97786
-132.637	0.410442	0.0224671	4.36642	0.348938	-0.0231152	4.97727
-132.629	0.411166	0.0222842	4.3665	0.350129	-0.0227261	4.97678
-132.621	0.411714	0.0221577	4.36658	0.351385	-0.0220818	4.97695
-132.613	0.412192	0.0221686	4.36657	0.352788	-0.0211858	4.97646
-132.605	0.412618	0.0223388	4.36723	0.35416	-0.0200985	4.97644
-132.598	0.412919	0.0221279	4.36674	0.355436	-0.0189895	4.97595
-132.59	0.413082	0.0218275	4.36778	0.356518	-0.017958	4.97478
-132.582	0.413146	0.0213155	4.36786	0.357476	-0.0169075	4.97524
-132.574	0.413148	0.0214153	4.36842	0.358316	-0.0162507	4.97475
-132.566	0.413087	0.021787	4.36793	0.359075	-0.0154607	4.97473
-132.558	0.412769	0.0220491	4.36859	0.359732	-0.014683	4.97424
-132.549	0.412175	0.0222602	4.368	0.360158	-0.0137528	4.97489
-132.542	0.411309	0.0218625	4.36866	0.360279	-0.0127977	4.97373
-132.533	0.41053	0.0214797	4.36874	0.360043	-0.0118483	4.97381
-132.525	0.410035	0.0214558	4.36882	0.359507	-0.010999	4.97446
-132.517	0.409819	0.0219146	4.36948	0.358637	-0.0102971	4.97454
-132.509	0.409669	0.0228435	4.36946	0.357582	-0.00966535	4.97472
-132.5	0.409334	0.0232058	4.36955	0.356516	-0.00909376	4.9747
-132.492	0.4089	0.0234574	4.3703	0.355603	-0.00846532	4.97546
-132.484	0.40848	0.0235852	4.37067	0.354873	-0.00792672	4.97525
-132.476	0.408246	0.0242847	4.37075	0.354232	-0.00734481	4.9759
-132.468	0.408183	0.0253353	4.37074	0.353631	-0.00667811	4.9755
-132.46	0.408241	0.0265726	4.37082	0.353013	-0.00610826	4.97539
-132.453	0.408367	0.0277946	4.37091	0.352416	-0.0053716	4.97557
-132.444	0.408532	0.0288275	4.37041	0.351909	-0.004952	4.97632
-132.436	0.408846	0.0298051	4.3704	0.35148	-0.00455655	4.97631
-132.429	0.409392	0.0307479	4.36981	0.351166	-0.00421791	4.97639
-132.42	0.410186	0.0317565	4.36989	0.350858	-0.00393903	4.97647
-132.412	0.411059	0.0324465	4.3694	0.350605	-0.00374876	4.97722
-132.405	0.411985	0.0330365	4.36939	0.350298	-0.0039612	4.97673
-132.397	0.412777	0.0337591	4.36947	0.350023	-0.00413342	4.97729
-132.389	0.413553	0.0344222	4.36946	0.349706	-0.0040931	4.97679
-132.381	0.41431	0.0344965	4.36887	0.349424	-0.00378039	4.97755
-132.372	0.415238	0.0346605	4.36895	0.3491	-0.00347482	4.97753
-132.364	0.416333	0.0350239	4.36932	0.348849	-0.0034094	4.97771
-132.356	0.417685	0.0358384	4.3694	0.348669	-0.00325423	4.97712
-132.348	0.419298	0.0363244	4.36949	0.348711	-0.00325946	4.97816
-132.341	0.421105	0.0370262	4.3689	0.348963	-0.00322411	4.97708
-132.333	0.422918	0.0372703	4.36955	0.349365	-0.00330364	4.97765
-132.324	0.424711	0.0380669	4.36964	0.349819	-0.00328665	4.97715
-132.316	0.426415	0.0386954	4.36972	0.350264	-0.00327763	4.97723
-132.308	0.427968	0.039769	4.36913	0.350864	-0.00331316	4.97683
-132.301	0.429311	0.0403671	4.36979	0.351558	-0.00348112	4.97739
-132.293	0.430565	0.0409569	4.3693	0.352344	-0.00356793	4.97747
-132.285	0.431873	0.0413815	4.36938	0.353052	-0.00349724	4.9764
-132.276	0.433157	0.0418536	4.36936	0.353657	-0.00315514	4.97715
-132.268	0.434133	0.0424512	4.36877	0.354154	-0.00261242	4.97656
-132.26	0.434684	0.0431189	4.36914	0.354559	-0.00188319	4.97654
-132.252	0.434981	0.0436724	4.36923	0.355022	-0.00120444	4.97643
-132.244	0.435258	0.0438336	4.36931	0.355575	-0.00080776	4.97651
-132.235	0.435605	0.044113	4.36929	0.356355	-0.000512245	4.97602
-132.226	0.43591	0.0443847	4.36937	0.357277	-0.000355956	4.976
-132.218	0.436282	0.0450299	4.36946	0.358349	-0.000119264	4.97608
-132.211	0.436654	0.0455127	4.36954	0.359483	9.12358e-05	4.97501
-132.202	0.43714	0.0461362	4.36953	0.360719	0.000616358	4.97567
-132.194	0.437654	0.0468226	4.36961	0.362041	0.00117034	4.97508
-132.187	0.43827	0.0480213	4.36969	0.363405	0.00161047	4.97516
-132.178	0.438911	0.04907	4.37035	0.364668	0.00204886	4.97466
-132.17	0.439549	0.049948	4.37034	0.365683	0.00274931	4.97474
-132.162	0.440276	0.0505597	4.36984	0.366499	0.00366361	4.97415
-132.155	0.441059	0.0514488	4.3705	0.36729	0.00448204	4.97423
-132.147	0.441748	0.0527847	4.3703	0.36826	0.00511057	4.97441
-132.14	0.442078	0.0541	4.37096	0.369385	0.00552875	4.97449
-132.132	0.442184	0.0551639	4.37094	0.370568	0.00581894	4.97428
-132.124	0.442384	0.0559655	4.37045	0.37171	0.00614475	4.9736
-132.116	0.443026	0.0565664	4.37111	0.372785	0.00642417	4.97377
-132.108	0.444108	0.0572615	4.37062	0.373774	0.0067934	4.97376
-132.101	0.445547	0.0580194	4.36993	0.374694	0.00725367	4.97336
-132.093	0.447191	0.0588932	4.37002	0.375556	0.00795712	4.97334
-132.086	0.448917	0.0596131	4.3701	0.37631	0.00867019	4.974
-132.077	0.45062	0.0601884	4.37009	0.37689	0.00924455	4.9736
-132.069	0.452143	0.0606759	4.37017	0.377229	0.00972677	4.97358
-132.061	0.453488	0.061776	4.37025	0.377388	0.010268	4.97366
-132.052	0.454648	0.0627747	4.37033	0.377375	0.0107979	4.97375
-132.044	0.455747	0.0635898	4.37032	0.377223	0.0114886	4.97392
-132.036	0.45678	0.0643134	4.3704	0.376883	0.0120324	4.97391
-132.028	0.45769	0.0650616	4.37077	0.376449	0.012652	4.97399
-132.021	0.458444	0.0658069	4.37143	0.376117	0.0129877	4.97378
-132.012	0.459153	0.0658886	4.37151	0.376059	0.0134094	4.97386
-132.004	0.459854	0.0658785	4.3715	0.376274	0.0138126	4.97461
-131.995	0.460566	0.0663126	4.37215	0.376614	0.0141941	4.97402
-131.987	0.461216	0.0670972	4.37166	0.377005	0.0146016	4.97343
-131.978	0.461859	0.0678337	4.37174	0.377385	0.0150387	4.97351
-131.97	0.462448	0.0682823	4.3724	0.377701	0.0153603	4.97368
-131.963	0.46294	0.0687959	4.37239	0.377948	0.0156911	4.97358
-131.954	0.463349	0.069454	4.37247	0.378095	0.0158847	4.97375
-131.947	0.463677	0.0701522	4.37198	0.378146	0.0162346	4.97384
-131.938	0.46387	0.0703205	4.37196	0.377974	0.0166638	4.97392
-131.93	0.463828	0.070093	4.37233	0.377708	0.0169179	4.97457
-131.922	0.463605	0.0692478	4.37174	0.377458	0.0173156	4.97494
-131.913	0.463411	0.0687333	4.37182	0.377411	0.0174075	4.97569
-131.905	0.463403	0.0687889	4.37191	0.377474	0.0175938	4.97577
-131.897	0.463572	0.0695166	4.3719	0.377619	0.0175091	4.97585
-131.89	0.463844	0.0701614	4.37198	0.377802	0.0174634	4.97584
-131.881	0.464271	0.0708049	4.37148	0.378088	0.0173164	4.97659
-131.873	0.464998	0.071013	4.37147	0.378445	0.0172652	4.97609
-131.866	0.466145	0.0715414	4.37146	0.378816	0.0172992	4.97617
-131.858	0.467489	0.0717384	4.37154	0.379223	0.017498	4.97616
-131.85	0.468861	0.0728327	4.37162	0.379752	0.0177602	4.97634
-131.842	0.469959	0.0735452	4.37171	0.380453	0.0180421	4.97642
-131.835	0.470811	0.0746205	4.37169	0.381173	0.0183899	4.97592
-131.826	0.471557	0.0750806	4.37177	0.38178	0.0186113	4.97523
-131.818	0.472513	0.0755411	4.37128	0.382206	0.0188807	4.97474
-131.81	0.473767	0.0759866	4.37165	0.382598	0.019224	4.97482
-131.802	0.475154	0.0765121	4.37173	0.382999	0.0196323	4.97461
-131.794	0.476462	0.0769788	4.37172	0.383511	0.0200082	4.97479
-131.785	0.477775	0.0777271	4.3718	0.384091	0.0203221	4.9741
-131.777	0.479188	0.0781114	4.37121	0.384826	0.0207212	4.97361
-131.769	0.480797	0.0786592	4.37129	0.385698	0.0211468	4.97311
-131.761	0.482303	0.07901	4.37071	0.386715	0.0215261	4.97319
-131.754	0.483528	0.0799524	4.37079	0.387757	0.022054	4.97203
-131.745	0.48418	0.0803599	4.37087	0.388679	0.0226771	4.97211
-131.739	0.484427	0.0806442	4.37086	0.389287	0.0232307	4.97161
-131.731	0.484466	0.0806016	4.3697	0.389543	0.0236454	4.97159
-131.723	0.484632	0.0811271	4.36978	0.389583	0.0240893	4.971
-131.714	0.485059	0.0813582	4.36986	0.389649	0.024646	4.97118
-131.707	0.485661	0.0814719	4.36956	0.389822	0.0250575	4.97126
-131.699	0.486386	0.0815092	4.36964	0.390048	0.0252933	4.97163
-131.691	0.48718	0.0820747	4.36896	0.390373	0.0252644	4.97113
-131.682	0.48809	0.0830088	4.36904	0.390953	0.0253675	4.97054
-131.674	0.489142	0.0843875	4.36912	0.391896	0.0255168	4.9712
-131.666	0.490348	0.0850854	4.36911	0.39307	0.0259237	4.9707
-131.659	0.491757	0.0856625	4.36862	0.394338	0.026269	4.97011
-131.652	0.493386	0.0858998	4.36803	0.395591	0.0270201	4.96962
-131.644	0.49514	0.0862567	4.36811	0.396819	0.027625	4.9697
-131.635	0.496896	0.086821	4.3681	0.397967	0.0282244	4.96921
-131.627	0.498554	0.0873843	4.3676	0.399114	0.0286533	4.96919
-131.619	0.500297	0.0881424	4.36702	0.400201	0.0292255	4.96927
-131.612	0.502229	0.0889814	4.36652	0.401064	0.0298526	4.96945
-131.604	0.504251	0.0898634	4.36651	0.401483	0.0303923	4.96886
-131.597	0.506051	0.0907449	4.36564	0.401456	0.0309112	4.96885
-131.589	0.507447	0.0912329	4.36562	0.40121	0.0311889	4.96864
-131.581	0.508642	0.0918778	4.3657	0.400854	0.0316233	4.96997
-131.573	0.509836	0.0921521	4.36579	0.400478	0.032162	4.97015
-131.565	0.5112	0.0925008	4.36635	0.400153	0.0327741	4.96955
-131.557	0.512463	0.0927053	4.36653	0.399981	0.0331358	4.97021
-131.55	0.513514	0.0928801	4.36719	0.39999	0.0333151	4.97029
-131.541	0.514196	0.0925775	4.36727	0.399946	0.0336069	4.97037
-131.533	0.514594	0.0925581	4.36783	0.399758	0.034103	4.96988
-131.525	0.514687	0.0927004	4.36858	0.399334	0.0346107	4.96986
-131.517	0.51465	0.0929673	4.36867	0.398878	0.0350531	4.97061
-131.51	0.514671	0.0929297	4.36875	0.398405	0.0353702	4.97012
-131.502	0.514752	0.0930427	4.36874	0.39786	0.0359625	4.97087
-131.493	0.514822	0.0934129	4.36815	0.397133	0.036858	4.97018
-131.485	0.514691	0.0934338	4.3688	0.396296	0.0375435	4.97026
-131.477	0.51444	0.0934628	4.3686	0.395545	0.0380205	4.97044
-131.47	0.514197	0.0937302	4.36868	0.394939	0.0381732	4.97139
-131.462	0.51427	0.0942728	4.36925	0.394415	0.0383773	4.97089
-131.454	0.51481	0.0950236	4.36875	0.393972	0.0386673	4.97087
-131.445	0.515705	0.095759	4.36883	0.393629	0.0389777	4.97096
-131.436	0.516713	0.0962637	4.36949	0.393454	0.0393791	4.97046
-131.428	0.51762	0.0970052	4.36948	0.393342	0.0396423	4.97064
-131.421	0.518408	0.097535	4.36898	0.393313	0.0399731	4.97062
-131.412	0.519127	0.0983242	4.36907	0.393405	0.0404151	4.97003
-131.404	0.519743	0.0992459	4.36963	0.393608	0.0410364	4.97079
-131.396	0.520249	0.100549	4.36904	0.393879	0.0416551	4.97019
-131.388	0.520618	0.101751	4.36979	0.394106	0.0421817	4.97027
-131.38	0.520966	0.102782	4.36988	0.394343	0.0425636	4.97035
-131.373	0.521329	0.103481	4.37015	0.394603	0.0429324	4.97044
-131.365	0.52174	0.103992	4.37024	0.394931	0.0433197	4.9709
-131.358	0.522325	0.104204	4.37022	0.395306	0.0436853	4.97031
-131.349	0.523151	0.104466	4.3703	0.395753	0.0440588	4.97097
-131.342	0.524205	0.104936	4.37106	0.39628	0.0442811	4.97037
-131.333	0.525255	0.105231	4.37095	0.396907	0.0444644	4.97055
-131.326	0.526175	0.105186	4.37103	0.397561	0.0445305	4.97054
-131.318	0.527047	0.104738	4.37121	0.398169	0.0446817	4.97004
-131.309	0.527844	0.104669	4.37187	0.398709	0.0446705	4.97012
-131.301	0.528566	0.105275	4.37118	0.399148	0.0448375	4.9702
-131.293	0.528985	0.105784	4.37126	0.399531	0.0451985	4.96961
-131.285	0.529311	0.106037	4.37202	0.399814	0.0456302	4.96969
-131.277	0.529565	0.105941	4.372	0.400006	0.0461168	4.96978
-131.269	0.529782	0.106614	4.37141	0.400096	0.0464371	4.96928
-131.261	0.529836	0.107197	4.37236	0.400132	0.0468701	4.96984
-131.253	0.529716	0.107612	4.37254	0.400192	0.0470225	4.96973
-131.245	0.529629	0.107751	4.37253	0.400295	0.0468449	4.96971
-131.237	0.52974	0.107669	4.37203	0.400419	0.0466196	4.9698
-131.229	0.53022	0.107731	4.37202	0.400582	0.0465532	4.9693
-131.22	0.530975	0.108144	4.3721	0.400859	0.0465448	4.96938
-131.211	0.531768	0.108877	4.37276	0.401303	0.0464207	4.96946
-131.203	0.532491	0.109736	4.37284	0.401848	0.0461371	4.96954
-131.194	0.533342	0.110306	4.37215	0.402313	0.0459562	4.96962
-131.187	0.534529	0.111054	4.37233	0.402554	0.0457495	4.96903
-131.179	0.536015	0.112135	4.37232	0.402547	0.0455094	4.96853
-131.171	0.537551	0.11313	4.37183	0.402331	0.0454737	4.96861
-131.164	0.538968	0.113887	4.37239	0.402001	0.0453384	4.9687
-131.157	0.540385	0.114314	4.3719	0.401525	0.0452115	4.96877
-131.149	0.541915	0.114845	4.37227	0.40104	0.0449718	4.96886
-131.142	0.543683	0.115274	4.37235	0.40057	0.0450999	4.96922
-131.134	0.545561	0.115589	4.37301	0.400249	0.0454441	4.96988
-131.126	0.547416	0.116178	4.37233	0.400025	0.0458913	4.96939
-131.118	0.54913	0.116878	4.37241	0.399934	0.0463966	4.96995
-131.109	0.550712	0.117724	4.37316	0.399888	0.0469625	4.96955
-131.1	0.552185	0.118515	4.37315	0.39984	0.0475483	4.9702
-131.092	0.553462	0.119526	4.3738	0.399696	0.0481758	4.96971
-131.084	0.554472	0.121036	4.37379	0.399519	0.0487393	4.97027
-131.077	0.555064	0.122835	4.37455	0.39927	0.0493906	4.97035
-131.07	0.555271	0.12515	4.37453	0.398876	0.0501212	4.9711
-131.061	0.555125	0.12706	4.37586	0.398282	0.0509113	4.97042
-131.054	0.554897	0.128171	4.37527	0.397455	0.0514561	4.97117
-131.046	0.554751	0.128703	4.37631	0.39649	0.05181	4.97125
-131.037	0.55475	0.1297	4.3763	0.395318	0.0522151	4.972
-131.029	0.554787	0.131088	4.37648	0.394108	0.052585	4.97237
-131.02	0.554965	0.131986	4.37761	0.392885	0.0527097	4.97245
-131.01	0.555404	0.131992	4.3777	0.39189	0.0526949	4.9731
-131.003	0.556194	0.132423	4.37778	0.391108	0.0525459	4.97318
-130.995	0.55725	0.132978	4.37719	0.390611	0.0525152	4.97394
-130.987	0.558462	0.133271	4.37785	0.390232	0.0525378	4.97335
-130.98	0.559893	0.133217	4.37726	0.390005	0.0528539	4.974
-130.971	0.56143	0.132998	4.37734	0.389874	0.0531505	4.97351
-130.964	0.563159	0.133359	4.378	0.389889	0.0531747	4.97426
-130.956	0.564961	0.133358	4.37808	0.389921	0.0529974	4.97357
-130.949	0.566787	0.133369	4.37817	0.389943	0.0529112	4.97375
-130.941	0.568585	0.133375	4.37824	0.389948	0.0531552	4.97316
-130.931	0.57025	0.133367	4.3788	0.389978	0.0535296	4.97391
-130.922	0.571795	0.133794	4.37918	0.390168	0.0537277	4.97322
-130.914	0.573181	0.133921	4.37859	0.390582	0.0537335	4.97368
-130.906	0.57462	0.133918	4.37934	0.391218	0.0535173	4.97377
-130.899	0.576341	0.133795	4.37875	0.391946	0.0534207	4.97327
-130.891	0.578405	0.134098	4.37816	0.392708	0.053218	4.97335
-130.883	0.580692	0.134521	4.37815	0.393549	0.0530922	4.97267
-130.875	0.58301	0.135009	4.37766	0.394512	0.0531587	4.97284
-130.867	0.585322	0.135169	4.37832	0.395527	0.0536096	4.97283
-130.86	0.587711	0.135578	4.37773	0.396567	0.0542132	4.97243
-130.851	0.590339	0.136284	4.37839	0.397557	0.0547928	4.97242
-130.844	0.593059	0.137435	4.37847	0.398565	0.0552633	4.97183
-130.836	0.595645	0.138743	4.37855	0.399529	0.0560154	4.9719
-130.828	0.597874	0.139602	4.37854	0.400414	0.0568059	4.97199
-130.82	0.599824	0.139915	4.37881	0.401123	0.057458	4.97139
-130.812	0.601692	0.140127	4.37956	0.401582	0.0578483	4.97176
-130.803	0.603502	0.140511	4.37965	0.401799	0.0582801	4.97127
-130.796	0.605268	0.140896	4.37973	0.401843	0.058909	4.97202
-130.788	0.606982	0.141302	4.38029	0.401859	0.059631	4.97201
-130.78	0.608777	0.141725	4.38095	0.401914	0.0603577	4.97266
-130.772	0.610761	0.142245	4.38103	0.402011	0.0609213	4.97274
-130.763	0.612916	0.142435	4.38179	0.402104	0.0615356	4.97225
-130.756	0.615097	0.142624	4.38235	0.402169	0.0621273	4.97233
-130.748	0.617237	0.14317	4.38243	0.402173	0.0629399	4.97298
-130.741	0.619203	0.14426	4.38251	0.402149	0.0637738	4.97306
-130.732	0.621108	0.145621	4.3825	0.402054	0.0645663	4.97257
-130.723	0.622883	0.146991	4.38249	0.401904	0.0649528	4.97313
-130.716	0.624576	0.148552	4.38286	0.401617	0.0651895	4.97263
-130.707	0.626026	0.149487	4.38294	0.401261	0.0654862	4.97214
-130.699	0.627287	0.150432	4.38302	0.400916	0.0659659	4.97279
-130.691	0.628357	0.150705	4.3831	0.40066	0.0665134	4.97326
-130.683	0.629348	0.151294	4.38309	0.400578	0.0667362	4.97276
-130.676	0.630285	0.151533	4.38384	0.400665	0.0667968	4.97332
-130.668	0.631447	0.152058	4.38392	0.400995	0.0665837	4.97283
-130.659	0.632868	0.15258	4.38382	0.401477	0.0664302	4.97233
-130.651	0.634425	0.153302	4.38332	0.401983	0.0666513	4.97289
-130.642	0.635821	0.153945	4.3834	0.402386	0.0671729	4.97239
-130.633	0.636983	0.154573	4.38349	0.402608	0.0680109	4.97248
-130.626	0.638025	0.155058	4.38338	0.402683	0.0688041	4.97256
-130.619	0.639009	0.155424	4.38288	0.402568	0.0692437	4.97254
-130.61	0.639973	0.155679	4.38297	0.402288	0.0695454	4.97262
-130.602	0.64089	0.155719	4.38305	0.40174	0.0697381	4.97337
-130.595	0.641833	0.15534	4.38332	0.40094	0.0701841	4.97345
-130.587	0.642819	0.154694	4.38274	0.399859	0.0705732	4.97344
-130.579	0.643909	0.15422	4.38282	0.398595	0.070807	4.97438
-130.572	0.645065	0.15415	4.38223	0.397177	0.0709248	4.97456
-130.563	0.646255	0.154531	4.38289	0.395646	0.0711951	4.97531
-130.556	0.647427	0.154946	4.38287	0.394101	0.071631	4.9753
-130.547	0.648441	0.155592	4.38295	0.392691	0.0722476	4.97595
-130.539	0.649271	0.156264	4.38361	0.39156	0.0727279	4.97603
-130.531	0.649838	0.156678	4.38379	0.390707	0.0730178	4.97678
-130.523	0.650164	0.157449	4.38436	0.390136	0.0734155	4.97687
-130.516	0.650248	0.158492	4.38376	0.38982	0.0738497	4.97685
-130.507	0.650152	0.159548	4.38452	0.389736	0.0744666	4.97694
-130.5	0.650084	0.160013	4.38518	0.389719	0.0750542	4.97711
-130.491	0.650209	0.159979	4.38555	0.389826	0.0755979	4.97709
-130.484	0.650729	0.160101	4.38611	0.390097	0.0760091	4.97708
-130.477	0.651764	0.160102	4.38619	0.390674	0.0762929	4.97754
-130.468	0.653335	0.160269	4.38685	0.391372	0.0764305	4.97762
-130.46	0.655412	0.160709	4.38693	0.39213	0.0766886	4.9777
-130.451	0.657793	0.161354	4.38816	0.392859	0.0767572	4.97712
-130.444	0.660357	0.162116	4.38825	0.39358	0.0767984	4.97777
-130.435	0.662956	0.162965	4.38833	0.394344	0.0766009	4.97728
-130.427	0.665476	0.16406	4.38908	0.395267	0.0766723	4.97736
-130.419	0.667832	0.165253	4.38897	0.396429	0.0768237	4.97744
-130.41	0.669957	0.166203	4.38905	0.397664	0.077248	4.97742
-130.402	0.671951	0.167118	4.38981	0.398737	0.0773892	4.97693
-130.394	0.673921	0.167883	4.3897	0.399549	0.0774928	4.97634
-130.387	0.675981	0.168587	4.38978	0.40022	0.0777089	4.97642
-130.379	0.678056	0.168889	4.39015	0.400814	0.0781465	4.97707
-130.371	0.680141	0.168861	4.39081	0.401374	0.0786058	4.97715
-130.363	0.682256	0.168634	4.39032	0.40189	0.0790172	4.97666
-130.356	0.684501	0.168639	4.3904	0.402483	0.0794812	4.97703
-130.348	0.686714	0.16886	4.39096	0.403133	0.0800025	4.9771
-130.339	0.688798	0.169262	4.39104	0.403853	0.0804541	4.97709
-130.331	0.690577	0.169327	4.39112	0.404568	0.0808297	4.97659
-130.322	0.692138	0.170008	4.39111	0.405333	0.081332	4.97668
-130.314	0.693347	0.170743	4.39177	0.406193	0.0819574	4.97608
-130.306	0.694293	0.172074	4.39127	0.407163	0.0824874	4.97617
-130.298	0.695082	0.173139	4.39193	0.408081	0.0831613	4.97567
-130.291	0.695931	0.17411	4.39192	0.40878	0.0837452	4.97575
-130.283	0.696911	0.175475	4.392	0.409229	0.0844305	4.97516
-130.276	0.698023	0.176815	4.39199	0.409626	0.0849786	4.97524
-130.268	0.69931	0.178221	4.39236	0.410125	0.0855397	4.97532
-130.26	0.70081	0.179069	4.39187	0.410721	0.0863207	4.97569
-130.252	0.702287	0.179868	4.39243	0.411272	0.0869842	4.97519
-130.243	0.703646	0.180821	4.39318	0.411681	0.0877741	4.97518
-130.234	0.704721	0.181557	4.39317	0.412005	0.0882637	4.97526
-130.227	0.705859	0.18219	4.39325	0.412392	0.0887314	4.97534
-130.218	0.707113	0.182458	4.39323	0.412859	0.089054	4.97542
-130.21	0.708689	0.182816	4.39399	0.413221	0.0895109	4.97541
-130.202	0.71024	0.183068	4.39398	0.413237	0.0900607	4.97491
-130.194	0.711673	0.183337	4.39406	0.412831	0.0905207	4.97499
-130.186	0.712914	0.183381	4.39404	0.412142	0.0908804	4.97507
-130.177	0.714189	0.183399	4.3947	0.411269	0.091306	4.97573
-130.169	0.715471	0.183586	4.39478	0.410253	0.0920025	4.97638
-130.161	0.716607	0.184085	4.39573	0.409118	0.0929306	4.97647
-130.153	0.717601	0.184179	4.39523	0.407947	0.0938853	4.97655
-130.145	0.71861	0.184192	4.3958	0.406943	0.0947407	4.97701
-130.137	0.719746	0.184555	4.39588	0.406101	0.0954659	4.97757
-130.129	0.72093	0.18539	4.39663	0.405374	0.0959834	4.97765
-130.12	0.722115	0.186692	4.39729	0.40456	0.0964738	4.97773
-130.113	0.723595	0.188004	4.39727	0.403629	0.0971037	4.97791
-130.105	0.725506	0.189619	4.39736	0.402722	0.0981245	4.97722
-130.098	0.727799	0.191291	4.39744	0.401941	0.0992478	4.97855
-130.09	0.73008	0.192849	4.39743	0.401249	0.100225	4.97863
-130.082	0.732044	0.19436	4.39809	0.400527	0.101181	4.97871
-130.074	0.733608	0.195709	4.39807	0.399679	0.102031	4.97879
-130.066	0.734835	0.19702	4.39816	0.398878	0.102646	4.97877
-130.058	0.735972	0.198024	4.39824	0.398102	0.103242	4.97953
-130.05	0.737038	0.199208	4.39889	0.397406	0.103841	4.98028
-130.042	0.73788	0.200446	4.39917	0.39669	0.104668	4.97959
-130.034	0.738394	0.20171	4.39992	0.395975	0.105303	4.98063
-130.026	0.738623	0.202741	4.39933	0.395305	0.105566	4.98004
-130.019	0.738845	0.203795	4.39999	0.394655	0.105479	4.98079
-130.01	0.73917	0.204563	4.40065	0.394057	0.10539	4.98087
-130.002	0.739686	0.205376	4.40073	0.393565	0.10554	4.98086
-129.994	0.740403	0.206304	4.40072	0.393255	0.10597	4.98161
-129.987	0.741346	0.207299	4.40071	0.393229	0.106322	4.98169
-129.979	0.742516	0.207849	4.40136	0.393406	0.106496	4.98167
-129.971	0.743969	0.208057	4.40211	0.393741	0.106542	4.98175
-129.962	0.745654	0.208623	4.4022	0.393987	0.106519	4.98183
-129.954	0.747595	0.209832	4.40218	0.394131	0.106443	4.98134
-129.944	0.749654	0.210774	4.40322	0.394192	0.106252	4.98132
-129.937	0.751785	0.211893	4.40321	0.394333	0.105981	4.98198
-129.928	0.753863	0.212767	4.40329	0.394496	0.105695	4.98148
-129.92	0.755796	0.214001	4.40337	0.394563	0.105474	4.98185
-129.913	0.75761	0.21488	4.40326	0.3945	0.105242	4.98126
-129.905	0.759417	0.215735	4.40335	0.394428	0.105129	4.98192
-129.897	0.76152	0.216634	4.40343	0.394506	0.105035	4.98209
-129.89	0.763909	0.217495	4.40409	0.394695	0.105048	4.98275
-129.882	0.766425	0.218482	4.40407	0.394915	0.105223	4.98283
-129.873	0.768689	0.219257	4.40416	0.395116	0.105585	4.98282
-129.865	0.770544	0.220009	4.40423	0.395373	0.10613	4.9829
-129.855	0.772043	0.22077	4.40489	0.395661	0.106869	4.98298
-129.847	0.773359	0.221281	4.40363	0.3959	0.107451	4.98306
-129.838	0.774748	0.221698	4.40429	0.396029	0.107869	4.98237
-129.83	0.776161	0.222296	4.40408	0.396048	0.107992	4.98245
-129.822	0.777468	0.223196	4.40512	0.395969	0.10826	4.9832
-129.814	0.778537	0.224042	4.40482	0.395803	0.108527	4.98271
-129.807	0.779615	0.224591	4.40538	0.395691	0.108785	4.98308
-129.799	0.780957	0.225031	4.4048	0.395778	0.108869	4.98306
-129.791	0.782797	0.225548	4.40498	0.396087	0.108813	4.98372
-129.783	0.785168	0.22594	4.40506	0.396554	0.108683	4.98322
-129.775	0.787958	0.226574	4.40495	0.39706	0.108659	4.9834
-129.766	0.790909	0.227378	4.40503	0.39755	0.108747	4.98328
-129.758	0.793823	0.228051	4.40578	0.397923	0.108879	4.98279
-129.751	0.79673	0.228488	4.40452	0.398162	0.108869	4.98287
-129.743	0.799703	0.229238	4.40508	0.398323	0.109009	4.98237
-129.735	0.802701	0.230258	4.40517	0.398445	0.109269	4.98293
-129.727	0.8056	0.231133	4.40525	0.398542	0.109544	4.98301
-129.72	0.808347	0.231924	4.40476	0.398579	0.109754	4.98252
-129.712	0.811037	0.232575	4.4057	0.398646	0.109889	4.9826
-129.704	0.81382	0.233641	4.40512	0.398804	0.110197	4.98259
-129.696	0.81678	0.234294	4.4051	0.399138	0.110418	4.98296
-129.688	0.819794	0.234715	4.40518	0.399566	0.110883	4.98246
-129.68	0.822771	0.234668	4.40526	0.400036	0.111438	4.98254
-129.671	0.825784	0.234683	4.40525	0.400429	0.111983	4.98195
-129.663	0.828961	0.235056	4.40591	0.400777	0.112403	4.98203
-129.656	0.832276	0.235979	4.40599	0.40111	0.112626	4.98211
-129.646	0.835455	0.236673	4.40607	0.401493	0.113067	4.98219
-129.637	0.838364	0.237523	4.40538	0.401882	0.113441	4.9816
-129.629	0.840961	0.238367	4.40547	0.402257	0.113935	4.98226
-129.622	0.843246	0.239974	4.40555	0.402607	0.114239	4.98167
-129.614	0.845125	0.241997	4.40583	0.402982	0.114592	4.98175
-129.607	0.84662	0.244307	4.40591	0.403338	0.11483	4.98173
-129.6	0.847953	0.246655	4.4059	0.403649	0.115247	4.98191
-129.592	0.849332	0.248813	4.40598	0.403853	0.115562	4.98161
-129.583	0.850802	0.250529	4.40606	0.403966	0.116046	4.98236
-129.576	0.852198	0.25173	4.40605	0.404087	0.116466	4.98244
-129.567	0.853403	0.252562	4.4067	0.404353	0.116944	4.98243
-129.559	0.854306	0.25317	4.40679	0.404742	0.117239	4.98251
-129.55	0.854893	0.253918	4.40744	0.405047	0.117528	4.98259
-129.542	0.855265	0.254443	4.40676	0.405078	0.118124	4.982
-129.536	0.855617	0.254494	4.40751	0.404892	0.118863	4.98198
-129.528	0.856187	0.25419	4.4075	0.404613	0.11983	4.98273
-129.519	0.857106	0.254193	4.40758	0.404378	0.1205	4.98282
-129.512	0.858378	0.254667	4.40757	0.404199	0.121328	4.9829
-129.504	0.860001	0.255855	4.4089	0.40404	0.12162	4.98288
-129.498	0.86188	0.256732	4.4086	0.403897	0.12192	4.98239
-129.49	0.863911	0.257783	4.40868	0.4038	0.122064	4.98247
-129.483	0.865999	0.258418	4.40876	0.403792	0.122434	4.98255
-129.474	0.868128	0.25898	4.40875	0.403806	0.122921	4.98234
-129.465	0.870433	0.259827	4.40941	0.403734	0.12308	4.98223
-129.457	0.87282	0.260556	4.40949	0.403597	0.123071	4.98174
-129.448	0.875308	0.26121	4.40957	0.403359	0.122935	4.98182
-129.44	0.877883	0.261251	4.41013	0.402993	0.123177	4.9819
-129.432	0.880681	0.26139	4.40954	0.402529	0.123528	4.98189
-129.424	0.883712	0.261803	4.4103	0.402051	0.123596	4.98196
-129.417	0.886798	0.261891	4.41038	0.401655	0.12333	4.98271
-129.41	0.889764	0.262323	4.41027	0.401288	0.123133	4.9828
-129.402	0.892506	0.262437	4.41102	0.401002	0.123191	4.98278
-129.393	0.895067	0.262618	4.41101	0.400919	0.123392	4.98286
-129.385	0.897621	0.262342	4.41205	0.401065	0.123455	4.98361
-129.377	0.90024	0.262187	4.41271	0.401432	0.123505	4.98302
-129.369	0.902994	0.262268	4.41269	0.401834	0.123788	4.98339
-129.361	0.905744	0.262542	4.41335	0.40218	0.124218	4.98337
-129.352	0.90834	0.262737	4.4141	0.402342	0.124674	4.98288
-129.343	0.910857	0.262787	4.41418	0.402363	0.125232	4.98363
-129.335	0.91345	0.262762	4.41417	0.402376	0.125813	4.98371
-129.328	0.916275	0.262972	4.41483	0.402515	0.126617	4.98369
-129.32	0.919187	0.263001	4.41549	0.402794	0.127241	4.98378
-129.312	0.922001	0.26322	4.41556	0.403113	0.127919	4.98386
-129.302	0.92455	0.263997	4.41555	0.403413	0.128463	4.98327
-129.294	0.926834	0.264868	4.41563	0.403658	0.128928	4.98325
-129.286	0.929031	0.265278	4.41562	0.403887	0.129209	4.98333
-129.278	0.931249	0.265424	4.41666	0.404061	0.129409	4.98341
-129.27	0.933306	0.265715	4.41664	0.404204	0.129765	4.9834
-129.26	0.935138	0.265822	4.41606	0.404383	0.130031	4.98328
-129.252	0.936981	0.265343	4.41671	0.404798	0.130312	4.98298
-129.244	0.939261	0.26523	4.41737	0.405525	0.130398	4.98335
-129.236	0.941962	0.265228	4.41745	0.406454	0.130393	4.98343
-129.229	0.944747	0.265278	4.41744	0.407374	0.130201	4.98294
-129.222	0.947405	0.264874	4.41752	0.408208	0.12987	4.98225
-129.214	0.950116	0.264167	4.41761	0.409046	0.1298	4.98233
-129.206	0.953303	0.263324	4.4175	0.41001	0.12973	4.98241
-129.198	0.957039	0.262471	4.41758	0.411127	0.129675	4.98239
-129.19	0.961215	0.262066	4.41833	0.412222	0.129454	4.9819
-129.183	0.965487	0.261877	4.41842	0.413051	0.129404	4.98131
-129.175	0.969775	0.261871	4.41831	0.413516	0.12978	4.98082
-129.166	0.973909	0.262073	4.41839	0.413671	0.130251	4.9808
-129.158	0.977762	0.262227	4.41875	0.413612	0.130715	4.98088
-129.149	0.981288	0.262684	4.41884	0.413274	0.131085	4.98096
-129.142	0.98461	0.262758	4.41892	0.412706	0.131295	4.98133
-129.134	0.988026	0.262984	4.41881	0.411956	0.131539	4.98141
-129.126	0.991631	0.263114	4.41947	0.411213	0.13179	4.98207
-129.117	0.99523	0.263395	4.41898	0.410499	0.132248	4.98215
-129.11	0.998622	0.263588	4.41906	0.409839	0.132732	4.98223
-129.103	1.00166	0.263558	4.41962	0.409199	0.133097	4.98231
-129.096	1.00434	0.26375	4.4197	0.408525	0.133655	4.98287
-129.087	1.0065	0.264119	4.41969	0.40783	0.13451	4.98237
-129.08	1.00805	0.26503	4.42045	0.407032	0.135483	4.98303
-129.073	1.00901	0.265545	4.42101	0.406137	0.136513	4.98311
-129.064	1.00961	0.266362	4.42109	0.405085	0.137596	4.98309
-129.056	1.0102	0.266593	4.42203	0.403919	0.138489	4.98384
-129.047	1.01108	0.267116	4.42279	0.402631	0.139318	4.98392
-129.039	1.01242	0.267314	4.42344	0.401266	0.139908	4.98487
-129.031	1.01406	0.267377	4.42343	0.399839	0.140711	4.98495
-129.024	1.01583	0.267435	4.42342	0.398467	0.141294	4.9856
-129.016	1.01763	0.267352	4.42417	0.397209	0.141849	4.98626
-129.008	1.01958	0.26783	4.42483	0.39613	0.142331	4.98701
-129	1.02191	0.267997	4.42414	0.395195	0.142803	4.98709
-128.991	1.02465	0.26851	4.42365	0.394286	0.143201	4.98774
-128.983	1.02761	0.268955	4.42431	0.393333	0.143443	4.98782
-128.975	1.03054	0.269904	4.42496	0.392303	0.14385	4.9879
-128.967	1.03327	0.270315	4.42437	0.391401	0.144231	4.98856
-128.959	1.0359	0.270534	4.42436	0.390739	0.144659	4.98854
-128.95	1.03855	0.270636	4.42454	0.39039	0.145142	4.98872
-128.942	1.04136	0.270689	4.42385	0.390273	0.145593	4.9888
-128.934	1.04421	0.270591	4.42489	0.390392	0.145988	4.98879
-128.926	1.04697	0.270617	4.42421	0.39078	0.146071	4.98867
-128.919	1.04955	0.27069	4.42429	0.391399	0.146308	4.98856
-128.911	1.05226	0.27094	4.42437	0.392107	0.146571	4.98807
-128.903	1.05549	0.271132	4.42436	0.392786	0.147008	4.98815
-128.895	1.05938	0.27186	4.42435	0.393426	0.147277	4.98766
-128.887	1.06377	0.27305	4.42443	0.394045	0.147606	4.98764
-128.878	1.06823	0.27383	4.42384	0.394657	0.147862	4.98772
-128.871	1.07256	0.274986	4.4245	0.395192	0.148157	4.9878
-128.863	1.07664	0.275644	4.42448	0.395581	0.148525	4.98779
-128.855	1.08051	0.276307	4.42399	0.395703	0.148991	4.98777
-128.847	1.08433	0.276518	4.42465	0.395558	0.149467	4.98795
-128.839	1.08801	0.276798	4.42464	0.395234	0.149789	4.98803
-128.831	1.09165	0.27753	4.42462	0.394817	0.149898	4.98859
-128.823	1.09511	0.277761	4.42499	0.394342	0.15011	4.98867
-128.816	1.09847	0.277973	4.42565	0.393744	0.15034	4.98904
-128.809	1.10164	0.278025	4.42573	0.393063	0.150561	4.98969
-128.801	1.10452	0.278302	4.42572	0.39229	0.150449	4.98977
-128.793	1.10716	0.2785	4.4258	0.391484	0.150493	4.99043
-128.784	1.10964	0.278659	4.42646	0.390659	0.150613	4.99051
-128.775	1.11202	0.278455	4.42654	0.389854	0.150868	4.99116
-128.767	1.11429	0.278153	4.42652	0.389039	0.151156	4.99191
-128.759	1.11646	0.277386	4.42718	0.388145	0.151692	4.99257
-128.751	1.11878	0.277036	4.42726	0.387159	0.152514	4.99265
-128.743	1.12129	0.27689	4.42725	0.386133	0.15328	4.9933
-128.735	1.12394	0.277333	4.42724	0.385138	0.153969	4.99405
-128.727	1.12656	0.278	4.42799	0.38419	0.154378	4.99461
-128.72	1.12904	0.278632	4.42826	0.383282	0.15484	4.99469
-128.711	1.13141	0.279345	4.42902	0.382443	0.155468	4.99545
-128.703	1.1337	0.279838	4.4291	0.381679	0.156224	4.99639
-128.695	1.13605	0.280611	4.42966	0.38106	0.156667	4.99647
-128.687	1.13849	0.281011	4.42974	0.380578	0.156972	4.99646
-128.679	1.14109	0.28138	4.42982	0.380255	0.157263	4.99721
-128.67	1.14393	0.281714	4.43048	0.380021	0.157751	4.99729
-128.663	1.14715	0.282478	4.4298	0.37978	0.158201	4.99737
-128.654	1.15058	0.283668	4.43045	0.379377	0.158802	4.99793
-128.646	1.15399	0.284695	4.43053	0.378757	0.159633	4.99801
-128.638	1.1572	0.285816	4.43062	0.378048	0.16066	4.99819
-128.631	1.16034	0.287	4.4306	0.377374	0.161449	4.99884
-128.622	1.16358	0.288224	4.43126	0.37673	0.16227	4.9995
-128.614	1.16695	0.289367	4.43134	0.375937	0.163001	4.99948
-128.606	1.17038	0.290088	4.43162	0.374889	0.163918	4.99966
-128.599	1.17386	0.290827	4.4317	0.373609	0.164914	4.99964
-128.591	1.17746	0.291293	4.43236	0.372196	0.165781	5.00068
-128.583	1.18125	0.291948	4.43177	0.3709	0.166684	5.00066
-128.575	1.18507	0.292592	4.43243	0.369819	0.167292	5.00141
-128.567	1.18869	0.293231	4.43184	0.368904	0.167961	5.00207
-128.558	1.19202	0.293588	4.43249	0.367946	0.16842	5.00157
-128.55	1.19514	0.293701	4.43248	0.366837	0.168948	5.00213
-128.542	1.19831	0.293999	4.43323	0.365598	0.169594	5.00221
-128.533	1.2016	0.294036	4.43312	0.36432	0.17023	5.00296
-128.524	1.20501	0.294632	4.43387	0.363052	0.170515	5.00352
-128.516	1.20827	0.294983	4.43453	0.36187	0.170575	5.00361
-128.508	1.21114	0.295763	4.43461	0.360738	0.170566	5.00436
-128.5	1.21359	0.296104	4.43517	0.35963	0.170446	5.00444
-128.491	1.21584	0.296382	4.43688	0.35849	0.170187	5.00442
-128.483	1.21823	0.296498	4.43687	0.357331	0.169775	5.00546
-128.475	1.22081	0.296432	4.43695	0.356165	0.169547	5.00544
-128.468	1.2235	0.296733	4.43761	0.355098	0.169448	5.00552
-128.46	1.22605	0.296663	4.43759	0.354067	0.169379	5.00627
-128.452	1.22845	0.29652	4.43768	0.353148	0.16922	5.00626
-128.444	1.23073	0.296431	4.43766	0.352299	0.168953	5.00634
-128.437	1.23304	0.296532	4.43842	0.351625	0.16878	5.00709
-128.429	1.23549	0.296612	4.43831	0.351058	0.168668	5.00717
-128.421	1.23806	0.296616	4.43839	0.350563	0.168612	5.00773
-128.413	1.24076	0.296983	4.43847	0.350233	0.168626	5.00724
-128.405	1.24356	0.297564	4.43913	0.350191	0.168546	5.00789
-128.396	1.24658	0.298205	4.43911	0.350435	0.168598	5.00797
-128.388	1.24977	0.29862	4.43948	0.350743	0.168598	5.00796
-128.38	1.25319	0.299155	4.43956	0.350914	0.168726	5.00736
-128.372	1.25663	0.299579	4.44022	0.350996	0.16863	5.00744
-128.364	1.25993	0.30071	4.43963	0.351055	0.168675	5.00791
-128.356	1.26281	0.301839	4.43962	0.351234	0.168579	5.00856
-128.348	1.26526	0.302838	4.4397	0.351477	0.168644	5.00855
-128.339	1.26737	0.303847	4.43969	0.351815	0.1687	5.00863
-128.331	1.26935	0.30502	4.43977	0.352162	0.169027	5.00871
-128.322	1.27136	0.30641	4.43975	0.352498	0.169396	5.00936
-128.313	1.27344	0.307528	4.44041	0.352844	0.170004	5.00877
-128.305	1.27544	0.308816	4.44049	0.353258	0.170577	5.00953
-128.298	1.27724	0.310111	4.44057	0.353697	0.171103	5.00961
-128.29	1.27896	0.311409	4.4418	0.354005	0.171788	5.00902
-128.281	1.28079	0.312444	4.44179	0.35401	0.172482	5.009
-128.274	1.28276	0.313518	4.44255	0.353626	0.173347	5.00851
-128.267	1.28479	0.31467	4.44282	0.352856	0.173936	5.00859
-128.259	1.28674	0.315957	4.4429	0.351755	0.174541	5.00915
-128.25	1.28869	0.316692	4.44413	0.350502	0.174926	5.00903
-128.241	1.29082	0.316991	4.44421	0.349255	0.175175	5.00892
-128.234	1.29321	0.317328	4.4443	0.348173	0.175537	5.00967
-128.227	1.29587	0.318026	4.44496	0.347279	0.175886	5.00976
-128.219	1.2986	0.318613	4.44552	0.346636	0.1765	5.00984
-128.212	1.30138	0.319125	4.4456	0.346085	0.177126	5.01049
-128.204	1.3041	0.319495	4.44568	0.345524	0.17804	5.01057
-128.196	1.30689	0.320431	4.44624	0.344846	0.178811	5.00998
-128.188	1.3096	0.320966	4.44566	0.344214	0.179708	5.01054
-128.18	1.31218	0.321839	4.44641	0.343612	0.180452	5.01072
-128.172	1.31447	0.322363	4.44649	0.342909	0.181319	5.01138
-128.163	1.3167	0.323219	4.44676	0.341973	0.182056	5.01078
-128.156	1.31895	0.323755	4.44685	0.340931	0.182659	5.01144
-128.148	1.32113	0.324629	4.44683	0.340008	0.183058	5.0119
-128.139	1.32303	0.325666	4.44749	0.339342	0.183322	5.01256
-128.13	1.32464	0.326486	4.44757	0.338873	0.183851	5.01254
-128.122	1.32634	0.326887	4.44746	0.338499	0.184545	5.01262
-128.114	1.32837	0.327151	4.44821	0.338097	0.185278	5.01261
-128.106	1.33083	0.327929	4.44887	0.337652	0.185968	5.01269
-128.099	1.33348	0.329054	4.44953	0.337107	0.186669	5.01277
-128.09	1.33617	0.330249	4.45009	0.336401	0.187385	5.01352
-128.082	1.33873	0.331489	4.45017	0.335538	0.188045	5.0135
-128.074	1.34113	0.332726	4.45092	0.334672	0.188623	5.01358
-128.066	1.34338	0.33411	4.45158	0.333948	0.189351	5.01424
-128.058	1.34541	0.335322	4.45214	0.333364	0.189985	5.01499
-128.05	1.34714	0.336398	4.4528	0.332724	0.190532	5.0143
-128.043	1.34857	0.337001	4.45317	0.331931	0.190934	5.01505
-128.036	1.34989	0.33785	4.45383	0.330933	0.191226	5.01513
-128.028	1.3513	0.338772	4.45391	0.329852	0.191578	5.0155
-128.021	1.35288	0.339753	4.45514	0.328778	0.191806	5.01616
-128.012	1.35472	0.34054	4.4558	0.327793	0.191958	5.01681
-128.004	1.35691	0.34112	4.45655	0.326992	0.19195	5.0168
-127.995	1.35959	0.34193	4.4572	0.326335	0.19221	5.01755
-127.987	1.36258	0.342663	4.45776	0.325748	0.192709	5.01763
-127.978	1.36569	0.343224	4.45784	0.325117	0.193319	5.01761
-127.97	1.36872	0.343829	4.4586	0.324427	0.193765	5.01826
-127.962	1.37159	0.344502	4.45925	0.323762	0.194141	5.01834
-127.954	1.37448	0.345146	4.45915	0.32313	0.194515	5.01909
-127.946	1.3775	0.345326	4.45923	0.322495	0.194867	5.01965
-127.939	1.38095	0.345465	4.46017	0.321904	0.195149	5.01973
-127.931	1.38476	0.345677	4.46025	0.32131	0.19541	5.02077
-127.923	1.38911	0.346378	4.46091	0.320842	0.19547	5.02085
-127.916	1.39399	0.346756	4.4609	0.320442	0.195548	5.02093
-127.908	1.39936	0.347258	4.46165	0.320233	0.195473	5.02149
-127.899	1.40477	0.347324	4.46164	0.320151	0.19577	5.02157
-127.89	1.4099	0.347316	4.46239	0.320228	0.196065	5.02232
-127.882	1.41468	0.347035	4.46228	0.320438	0.196442	5.02173
-127.874	1.41923	0.346952	4.46303	0.320794	0.196581	5.02239
-127.866	1.42361	0.347179	4.46302	0.32121	0.196882	5.02247
-127.858	1.42787	0.347871	4.463	0.32153	0.197253	5.02255
-127.85	1.43198	0.348632	4.46376	0.321669	0.197595	5.02253
-127.843	1.43587	0.349428	4.46374	0.321603	0.197829	5.02261
-127.835	1.43943	0.349846	4.46411	0.321468	0.198128	5.02202
-127.827	1.44273	0.350134	4.46477	0.321245	0.198632	5.02268
-127.819	1.446	0.350236	4.46418	0.320902	0.199151	5.02314
-127.812	1.44942	0.350566	4.46484	0.320357	0.199556	5.02255
-127.803	1.45297	0.351179	4.46549	0.319723	0.199883	5.02321
-127.795	1.45654	0.351973	4.46558	0.319127	0.200304	5.02319
-127.787	1.46006	0.35263	4.46556	0.318597	0.200829	5.02395
-127.779	1.46352	0.353235	4.46622	0.318018	0.201431	5.02393
-127.771	1.46679	0.353664	4.46621	0.31735	0.202036	5.02334
-127.763	1.46991	0.354568	4.46571	0.316599	0.202823	5.02409
-127.755	1.47286	0.355336	4.46627	0.315797	0.203544	5.02417
-127.746	1.47576	0.356173	4.46635	0.314888	0.204397	5.02473
-127.737	1.47864	0.356489	4.46634	0.313904	0.205255	5.02481
-127.73	1.48174	0.356963	4.46642	0.312914	0.206181	5.02489
-127.722	1.48513	0.357132	4.46698	0.31196	0.206846	5.02564
-127.714	1.48882	0.357219	4.46678	0.311071	0.207185	5.02562
-127.706	1.49265	0.357316	4.46676	0.31032	0.20723	5.0257
-127.698	1.49651	0.357766	4.46685	0.309838	0.207387	5.02607
-127.69	1.50034	0.358518	4.4675	0.309622	0.207619	5.02615
-127.682	1.50406	0.359142	4.46749	0.309632	0.207956	5.02623
-127.673	1.50756	0.359673	4.46757	0.309729	0.208194	5.02622
-127.666	1.51093	0.360182	4.46698	0.309917	0.208552	5.02563
-127.658	1.51441	0.360758	4.46707	0.310036	0.209312	5.02571
-127.651	1.5182	0.361696	4.46705	0.310063	0.210196	5.02579
-127.643	1.52225	0.362889	4.46704	0.309941	0.210955	5.02577
-127.635	1.52625	0.36463	4.46712	0.309786	0.211699	5.02585
-127.627	1.53005	0.366359	4.46778	0.309577	0.212625	5.02593
-127.619	1.53362	0.367907	4.46709	0.30926	0.213646	5.02659
-127.611	1.53708	0.368994	4.46813	0.308767	0.214614	5.0259
-127.603	1.5404	0.370358	4.46812	0.308084	0.215563	5.02665
-127.594	1.54349	0.372104	4.46887	0.307283	0.216569	5.02702
-127.586	1.54643	0.373778	4.4701	0.306399	0.21725	5.0271
-127.578	1.54929	0.375151	4.47009	0.305455	0.217491	5.02775
-127.57	1.55225	0.376352	4.47074	0.304362	0.217569	5.02841
-127.562	1.55532	0.377391	4.4715	0.303147	0.217688	5.02839
-127.555	1.55863	0.378692	4.47149	0.301945	0.217901	5.02847
-127.547	1.56207	0.379852	4.47214	0.300847	0.217958	5.02989
-127.538	1.56559	0.381112	4.4728	0.299733	0.218135	5.02988
-127.531	1.56903	0.382078	4.47346	0.298436	0.218555	5.02986
-127.523	1.57236	0.383246	4.47402	0.296894	0.218957	5.02994
-127.516	1.57555	0.384094	4.4741	0.295275	0.219264	5.0306
-127.507	1.57879	0.384854	4.47418	0.293593	0.219171	5.03135
-127.499	1.58211	0.385538	4.47483	0.29174	0.219303	5.03201
-127.49	1.58544	0.386488	4.47578	0.289641	0.219485	5.03142
-127.483	1.58871	0.387525	4.47586	0.287452	0.219861	5.03207
-127.475	1.59194	0.388286	4.47652	0.285472	0.219916	5.03254
-127.468	1.59525	0.388977	4.47651	0.283765	0.219776	5.0331
-127.461	1.59857	0.389302	4.47717	0.282265	0.219728	5.03318
-127.453	1.60187	0.389576	4.47715	0.28084	0.219869	5.03259
-127.445	1.60499	0.390178	4.4779	0.279426	0.220203	5.03324
-127.437	1.60801	0.390959	4.47856	0.27801	0.220436	5.03332
-127.429	1.61095	0.391878	4.47797	0.276621	0.220715	5.0334
-127.421	1.61393	0.392483	4.47853	0.275262	0.221138	5.03348
-127.414	1.61699	0.39316	4.47861	0.27383	0.221387	5.03405
-127.405	1.62008	0.393731	4.4787	0.27227	0.221659	5.03412
-127.396	1.62314	0.394169	4.47868	0.270664	0.221929	5.0342
-127.388	1.62613	0.394072	4.47867	0.269297	0.222424	5.03495
-127.381	1.62902	0.393735	4.47961	0.268292	0.222819	5.03551
-127.373	1.63182	0.393734	4.47903	0.267618	0.223084	5.03531
-127.365	1.63444	0.39416	4.47911	0.267122	0.223505	5.03539
-127.357	1.63706	0.394784	4.47976	0.266734	0.224014	5.03547
-127.349	1.63988	0.395459	4.47975	0.266471	0.224519	5.03555
-127.341	1.64292	0.396458	4.47983	0.266334	0.225002	5.03611
-127.333	1.64609	0.397871	4.48049	0.266375	0.225475	5.03618
-127.325	1.64923	0.399046	4.48057	0.266639	0.22594	5.03627
-127.317	1.65257	0.400258	4.48046	0.267241	0.226339	5.03635
-127.308	1.65615	0.401371	4.48121	0.268123	0.226686	5.03633
-127.3	1.65979	0.402892	4.48119	0.26909	0.227049	5.03641
-127.291	1.66332	0.404149	4.48128	0.269945	0.22733	5.03582
-127.283	1.66667	0.404844	4.48232	0.27065	0.227674	5.0359
-127.276	1.67027	0.405542	4.48288	0.271362	0.22809	5.03589
-127.268	1.67411	0.406172	4.48229	0.272065	0.228406	5.03683
-127.26	1.67816	0.406882	4.48295	0.27275	0.228753	5.03691
-127.252	1.68213	0.407035	4.48303	0.273466	0.228995	5.03641
-127.244	1.68606	0.406994	4.48302	0.274378	0.229241	5.03707
-127.236	1.6901	0.407217	4.483	0.275488	0.229456	5.03705
-127.228	1.69427	0.407412	4.48308	0.276628	0.229725	5.03713
-127.22	1.69855	0.408214	4.48316	0.277696	0.230069	5.03654
-127.211	1.70273	0.409152	4.48248	0.278774	0.230447	5.03662
-127.204	1.70675	0.410192	4.48256	0.279933	0.230891	5.03718
-127.196	1.71058	0.410784	4.48255	0.281193	0.231525	5.03736
-127.187	1.71428	0.411334	4.48206	0.282565	0.232286	5.03677
-127.18	1.71772	0.412133	4.48137	0.283992	0.232932	5.03685
-127.173	1.72086	0.413402	4.48136	0.285497	0.233378	5.03683
-127.165	1.72367	0.414714	4.48173	0.287033	0.233619	5.03691
-127.157	1.72644	0.415729	4.48114	0.288743	0.233691	5.03642
-127.149	1.72936	0.41677	4.4818	0.290616	0.233797	5.03679
-127.142	1.73246	0.417719	4.48179	0.292539	0.233749	5.03744
-127.134	1.73561	0.419155	4.48187	0.294308	0.233778	5.03618
-127.126	1.73871	0.420621	4.48252	0.29578	0.233707	5.03617
-127.117	1.74172	0.422048	4.48251	0.297012	0.233986	5.03625
-127.108	1.74465	0.423302	4.48249	0.298061	0.234269	5.03623
-127.099	1.74763	0.424453	4.48258	0.298967	0.234611	5.03698
-127.092	1.75063	0.42555	4.48323	0.2997	0.234858	5.03706
-127.084	1.75345	0.426597	4.48322	0.300253	0.235127	5.03714
-127.076	1.75589	0.427333	4.48388	0.300608	0.235334	5.0377
-127.068	1.75788	0.427594	4.48453	0.300718	0.235558	5.03836
-127.06	1.75963	0.427343	4.48557	0.300635	0.235694	5.03843
-127.052	1.76128	0.426702	4.48623	0.300549	0.235805	5.0388
-127.043	1.76313	0.426489	4.48679	0.300568	0.235624	5.03955
-127.034	1.76537	0.426702	4.48754	0.300667	0.235279	5.04011
-127.026	1.76801	0.426909	4.48752	0.300772	0.234948	5.03962
-127.019	1.77105	0.426704	4.48827	0.300973	0.234443	5.04027
-127.01	1.77461	0.42644	4.48826	0.301352	0.233955	5.04035
-127.002	1.77875	0.42667	4.48892	0.301912	0.233255	5.04101
-126.994	1.78328	0.42735	4.48958	0.302563	0.232844	5.04042
-126.987	1.78779	0.427981	4.48966	0.303146	0.232446	5.0405
-126.979	1.79202	0.428804	4.48964	0.303577	0.232378	5.04058
-126.97	1.79611	0.430109	4.48963	0.303891	0.232257	5.04056
-126.963	1.8	0.43138	4.49038	0.3043	0.232197	5.04055
-126.955	1.80387	0.433057	4.49037	0.304901	0.232102	5.0413
-126.946	1.80752	0.434349	4.49141	0.305568	0.23231	5.04166
-126.939	1.81107	0.436225	4.49072	0.306062	0.232385	5.04108
-126.931	1.81465	0.437607	4.49138	0.306289	0.232507	5.04077
-126.923	1.81834	0.438991	4.49146	0.306364	0.232572	5.04114
-126.915	1.82214	0.440259	4.49145	0.306521	0.232888	5.04122
-126.906	1.82599	0.441357	4.4921	0.306836	0.2332	5.04197
-126.898	1.82998	0.442344	4.49209	0.307338	0.233456	5.04185
-126.89	1.83409	0.443793	4.49217	0.307933	0.234045	5.04136
-126.883	1.83812	0.445302	4.49226	0.308552	0.234723	5.04144
-126.875	1.84188	0.446783	4.49215	0.308907	0.235402	5.04152
-126.867	1.84533	0.44811	4.4929	0.308817	0.236101	5.04141
-126.858	1.84853	0.449586	4.49288	0.308238	0.236971	5.04091
-126.85	1.8514	0.451246	4.49297	0.307387	0.237941	5.04157
-126.843	1.85384	0.452808	4.4942	0.306304	0.238986	5.04165
-126.836	1.85571	0.454471	4.49361	0.304967	0.239752	5.0423
-126.828	1.85727	0.456142	4.49388	0.303402	0.240526	5.04171
-126.82	1.85892	0.457121	4.49464	0.301827	0.241062	5.04266
-126.812	1.86099	0.457921	4.49462	0.300437	0.241727	5.04273
-126.803	1.8634	0.459266	4.49528	0.299188	0.242282	5.04349
-126.795	1.86596	0.460708	4.49526	0.298005	0.242708	5.04347
-126.786	1.86871	0.462307	4.49601	0.296818	0.24297	5.04346
-126.779	1.87166	0.463342	4.4961	0.295693	0.243087	5.04421
-126.771	1.8746	0.464446	4.49666	0.294654	0.243179	5.04496
-126.764	1.87733	0.465849	4.49732	0.293698	0.243439	5.04551
-126.757	1.87982	0.467333	4.4974	0.292808	0.243763	5.04559
-126.749	1.88219	0.469362	4.49729	0.291914	0.243984	5.04568
-126.741	1.88444	0.470967	4.49804	0.290998	0.244098	5.04566
-126.733	1.88647	0.4724	4.49745	0.290132	0.244253	5.04574
-126.724	1.88834	0.473514	4.4984	0.289465	0.244453	5.0464
-126.717	1.88999	0.474401	4.49848	0.289039	0.244649	5.04619
-126.708	1.89162	0.475346	4.49904	0.288685	0.244846	5.04684
-126.701	1.89323	0.476311	4.49969	0.288206	0.244939	5.04625
-126.692	1.89522	0.477299	4.49977	0.287656	0.24515	5.04624
-126.684	1.89764	0.478247	4.50043	0.287215	0.245248	5.04699
-126.676	1.90057	0.479219	4.50042	0.287067	0.2456	5.04764
-126.668	1.90376	0.480135	4.50107	0.287197	0.246013	5.04763
-126.66	1.90712	0.481345	4.50115	0.287416	0.246513	5.04771
-126.651	1.91045	0.482512	4.50181	0.287517	0.247199	5.04779
-126.643	1.91368	0.484027	4.50237	0.287253	0.24795	5.04786
-126.636	1.91679	0.48522	4.50246	0.286564	0.248764	5.04785
-126.628	1.91987	0.486226	4.50311	0.285566	0.249427	5.0485
-126.619	1.92293	0.487317	4.50319	0.28449	0.25	5.04925
-126.611	1.92596	0.48875	4.50413	0.283645	0.250562	5.04991
-126.603	1.92896	0.490105	4.50412	0.283071	0.25096	5.05094
-126.595	1.93206	0.491496	4.5042	0.282734	0.251272	5.05093
-126.587	1.93535	0.492582	4.50486	0.282481	0.251539	5.05034
-126.578	1.93873	0.494338	4.50494	0.282259	0.25179	5.05167
-126.57	1.94196	0.496078	4.50483	0.282035	0.251696	5.05108
-126.562	1.94487	0.497788	4.50491	0.28175	0.25161	5.05173
-126.554	1.94762	0.498939	4.50499	0.281307	0.251325	5.05181
-126.546	1.95022	0.499957	4.50565	0.280687	0.251068	5.05189
-126.539	1.95269	0.50112	4.50564	0.279974	0.250601	5.05254
-126.531	1.955	0.502118	4.50562	0.279294	0.250206	5.0531
-126.523	1.95719	0.502959	4.50638	0.278692	0.249933	5.05318
-126.515	1.9593	0.503808	4.50703	0.278086	0.249759	5.05393
-126.507	1.96129	0.504196	4.50702	0.277402	0.249612	5.05401
-126.499	1.9633	0.504151	4.50796	0.276608	0.24956	5.054
-126.491	1.96557	0.504254	4.50795	0.275794	0.249763	5.05436
-126.482	1.96817	0.505012	4.50927	0.275061	0.250065	5.05502
-126.475	1.97103	0.506214	4.50936	0.274509	0.250382	5.0551
-126.467	1.97416	0.507276	4.50992	0.27406	0.250581	5.05585
-126.459	1.97739	0.508475	4.51	0.273713	0.251167	5.05583
-126.451	1.98051	0.509796	4.51065	0.273427	0.251707	5.05524
-126.443	1.98317	0.511207	4.51131	0.273336	0.252364	5.05589
-126.436	1.9854	0.512772	4.5113	0.273349	0.25276	5.05598
-126.428	1.98725	0.514431	4.51195	0.273439	0.253321	5.05596
-126.419	1.98883	0.516113	4.51271	0.273351	0.253931	5.05604
-126.411	1.99016	0.517766	4.5126	0.27312	0.254592	5.05612
-126.403	1.99124	0.5192	4.51267	0.272746	0.255393	5.05611
-126.394	1.99227	0.520826	4.51362	0.272307	0.256284	5.05677
-126.387	1.99332	0.522227	4.51437	0.271669	0.257084	5.05646
-126.38	1.99449	0.523844	4.51436	0.270741	0.257495	5.05721
-126.372	1.9958	0.525543	4.51511	0.269583	0.257738	5.05662
-126.363	1.9972	0.527807	4.515	0.268356	0.258122	5.05737
-126.356	1.99865	0.530243	4.51633	0.267099	0.258624	5.05793
-126.347	2.00008	0.532737	4.51641	0.26585	0.259072	5.05801
-126.338	2.00132	0.53503	4.51764	0.264671	0.259496	5.05809
-126.33	2.00241	0.53738	4.51762	0.263618	0.259935	5.05865
-126.322	2.00325	0.539383	4.51837	0.262591	0.260401	5.05873
-126.314	2.00398	0.541278	4.5197	0.261472	0.260795	5.05881
-126.305	2.00438	0.542781	4.51959	0.260199	0.261242	5.05889
-126.298	2.00455	0.544207	4.52092	0.258881	0.261722	5.05945
-126.29	2.00461	0.545201	4.521	0.257544	0.262262	5.0602
-126.282	2.00469	0.546257	4.52233	0.256283	0.262977	5.06028
-126.274	2.00468	0.547468	4.5226	0.255115	0.26348	5.06036
-126.265	2.00438	0.548693	4.52326	0.253991	0.263755	5.06072
-126.258	2.00386	0.549952	4.52334	0.252896	0.263981	5.06061
-126.25	2.00332	0.551504	4.52457	0.251748	0.264377	5.06069
-126.242	2.00294	0.553334	4.52465	0.250659	0.264936	5.06077
-126.234	2.00292	0.554902	4.52521	0.249659	0.265483	5.06085
-126.226	2.00342	0.555826	4.52529	0.248803	0.265953	5.06141
-126.217	2.00457	0.557028	4.52595	0.248045	0.266468	5.06149
-126.209	2.00601	0.558243	4.5267	0.247265	0.266893	5.06224
-126.201	2.0076	0.56031	4.52659	0.246418	0.267505	5.06232
-126.193	2.00914	0.561954	4.52724	0.24557	0.26817	5.06231
-126.184	2.01091	0.56388	4.52799	0.244856	0.268512	5.06296
-126.176	2.01286	0.565187	4.52798	0.24429	0.268516	5.06304
-126.168	2.01498	0.566881	4.52902	0.243682	0.268124	5.06341
-126.16	2.01708	0.568578	4.52891	0.242914	0.267765	5.06349
-126.152	2.01921	0.569906	4.53024	0.241976	0.267371	5.06347
-126.144	2.02142	0.571048	4.53089	0.241001	0.266928	5.06412
-126.136	2.02358	0.57227	4.53097	0.24011	0.266487	5.06478
-126.127	2.02541	0.573878	4.53153	0.239339	0.266087	5.06486
-126.119	2.02665	0.575547	4.53286	0.238678	0.265839	5.06484
-126.111	2.02726	0.576864	4.53352	0.237915	0.265736	5.0655
-126.104	2.02732	0.578186	4.5336	0.236931	0.265422	5.06557
-126.096	2.02684	0.579577	4.53416	0.235655	0.265045	5.06566
-126.089	2.02591	0.581633	4.53482	0.234156	0.264601	5.06631
-126.081	2.0247	0.583685	4.53557	0.232473	0.26438	5.06696
-126.073	2.02345	0.585557	4.53613	0.230739	0.264242	5.06771
-126.065	2.02226	0.587086	4.53717	0.229065	0.264174	5.06827
-126.057	2.02121	0.58842	4.53782	0.227541	0.263954	5.06873
-126.048	2.0203	0.589925	4.53848	0.226034	0.263865	5.069
-126.04	2.01953	0.591587	4.53913	0.224482	0.263556	5.06937
-126.032	2.01879	0.59334	4.53979	0.222967	0.263607	5.06945
-126.024	2.01814	0.594657	4.54045	0.22175	0.263419	5.07078
-126.017	2.01774	0.595337	4.5411	0.220963	0.263407	5.07076
-126.009	2.01781	0.59566	4.54176	0.220467	0.263272	5.07142
-126	2.01832	0.595962	4.54241	0.219945	0.263252	5.0715
-125.992	2.0191	0.596586	4.54307	0.219274	0.263252	5.07148
-125.985	2.0199	0.597451	4.54373	0.218513	0.263182	5.07156
-125.977	2.02065	0.598472	4.54381	0.217832	0.26328	5.07289
-125.969	2.02138	0.599512	4.54437	0.217259	0.26362	5.07297
-125.961	2.0222	0.60107	4.54502	0.216789	0.264035	5.07353
-125.952	2.02298	0.602514	4.54577	0.2164	0.264522	5.07361
-125.944	2.02366	0.604111	4.54672	0.216137	0.264778	5.07369
-125.936	2.02416	0.605345	4.5467	0.216002	0.265051	5.07406
-125.927	2.02467	0.6067	4.54736	0.215954	0.265096	5.07414
-125.919	2.02517	0.607896	4.54734	0.215938	0.265204	5.07403
-125.911	2.02566	0.609222	4.5481	0.215878	0.265391	5.07411
-125.904	2.02609	0.610364	4.54809	0.215814	0.265466	5.07419
-125.897	2.02653	0.611451	4.54874	0.215762	0.265358	5.07427
-125.889	2.027	0.612423	4.54815	0.21573	0.265185	5.07482
-125.881	2.02734	0.613696	4.54881	0.21559	0.2652	5.07491
-125.873	2.02744	0.615566	4.54889	0.215183	0.265428	5.07498
-125.865	2.02716	0.617188	4.54878	0.214374	0.265573	5.07507
-125.857	2.0266	0.618771	4.54887	0.213169	0.26575	5.07562
-125.85	2.02594	0.62002	4.54952	0.211781	0.266045	5.0757
-125.841	2.0254	0.6209	4.55046	0.210539	0.266483	5.07578
-125.833	2.02511	0.622001	4.54987	0.209589	0.26683	5.07682
-125.824	2.02486	0.622993	4.55053	0.208846	0.267091	5.0769
-125.816	2.02452	0.624375	4.55051	0.208169	0.267248	5.07622
-125.808	2.02414	0.625132	4.55127	0.207575	0.26741	5.0763
-125.801	2.02387	0.625821	4.55125	0.207182	0.267432	5.07628
-125.793	2.02372	0.626872	4.55181	0.207038	0.267479	5.07636
-125.785	2.02359	0.628319	4.5519	0.207096	0.267689	5.07577
-125.777	2.02344	0.630187	4.55255	0.207234	0.268041	5.07518
-125.769	2.02315	0.631956	4.55263	0.207355	0.26835	5.07526
-125.761	2.02273	0.633973	4.55262	0.207414	0.268524	5.07534
-125.753	2.0222	0.635732	4.55327	0.207394	0.268747	5.07533
-125.744	2.02163	0.637861	4.55393	0.207271	0.268954	5.07531
-125.735	2.02091	0.63984	4.55391	0.207082	0.269057	5.07539
-125.727	2.02007	0.641619	4.55399	0.206847	0.269053	5.07537
-125.718	2.01922	0.643363	4.55427	0.20667	0.269096	5.07545
-125.71	2.01842	0.645245	4.55435	0.206417	0.269245	5.0761
-125.703	2.01758	0.647339	4.55443	0.206089	0.269354	5.0759
-125.694	2.01663	0.649146	4.55441	0.205571	0.269565	5.07588
-125.685	2.01573	0.650984	4.5544	0.204885	0.269787	5.07663
-125.677	2.01505	0.653044	4.55506	0.203992	0.270136	5.07594
-125.67	2.01458	0.655492	4.55514	0.202958	0.270399	5.0766
-125.661	2.01421	0.658189	4.5557	0.202009	0.270767	5.07667
-125.653	2.01365	0.660984	4.55578	0.201204	0.271015	5.078
-125.644	2.01287	0.664117	4.55643	0.20056	0.271402	5.07798
-125.635	2.01184	0.66684	4.55708	0.199884	0.271765	5.07806
-125.626	2.01066	0.669676	4.55765	0.199188	0.272252	5.07814
-125.618	2.00918	0.67203	4.55773	0.198469	0.272661	5.07812
-125.61	2.00727	0.674394	4.55867	0.19785	0.272943	5.07878
-125.603	2.00493	0.676393	4.56	0.197324	0.273287	5.07848
-125.596	2.00223	0.677642	4.56008	0.196872	0.27373	5.07923
-125.587	1.99933	0.678797	4.56064	0.196411	0.274272	5.07864
-125.579	1.99629	0.679849	4.5613	0.195958	0.274605	5.07862
-125.571	1.9932	0.681375	4.56262	0.195534	0.274861	5.0786
-125.563	1.99018	0.682927	4.56328	0.195212	0.275153	5.07935
-125.555	1.98743	0.684418	4.56326	0.195006	0.275282	5.07943
-125.547	1.9849	0.685803	4.56459	0.194812	0.275395	5.07999
-125.538	1.98244	0.687125	4.56524	0.194486	0.275626	5.08007
-125.53	1.97985	0.688452	4.5659	0.193826	0.275972	5.08015
-125.522	1.97722	0.689844	4.56656	0.192938	0.276122	5.08023
-125.515	1.97472	0.691508	4.56721	0.191808	0.276011	5.08079
-125.506	1.97221	0.69324	4.56758	0.190683	0.275852	5.08212
-125.499	1.96935	0.695267	4.56824	0.189614	0.276014	5.08162
-125.491	1.9658	0.697156	4.56889	0.188839	0.276185	5.08323
-125.483	1.9617	0.699144	4.56945	0.188291	0.276487	5.08331
-125.475	1.95732	0.701371	4.5702	0.187834	0.276674	5.08387
-125.467	1.95296	0.70378	4.57086	0.187385	0.276853	5.08328
-125.459	1.94864	0.70635	4.57094	0.186981	0.277283	5.08403
-125.451	1.94447	0.708679	4.5715	0.186799	0.277627	5.08411
-125.443	1.94048	0.710835	4.57216	0.186726	0.2779	5.08467
-125.435	1.9368	0.712885	4.57224	0.186535	0.278077	5.08475
-125.427	1.93349	0.715008	4.57223	0.186051	0.278272	5.08416
-125.42	1.93043	0.717413	4.57345	0.185404	0.27849	5.08482
-125.411	1.92745	0.719946	4.57354	0.184848	0.278414	5.0848
-125.403	1.92435	0.722683	4.57419	0.184386	0.278369	5.08555
-125.395	1.92127	0.725503	4.57485	0.183846	0.2785	5.08563
-125.387	1.91846	0.727947	4.57464	0.183137	0.278539	5.08495
-125.378	1.91614	0.730045	4.57587	0.182336	0.278629	5.08503
-125.37	1.91445	0.732213	4.57586	0.181494	0.278659	5.08597
-125.363	1.91319	0.734324	4.57651	0.180473	0.278944	5.08605
-125.355	1.91215	0.736362	4.57659	0.179201	0.279315	5.08603
-125.346	1.91124	0.738378	4.57715	0.177698	0.279566	5.08611
-125.338	1.9106	0.740387	4.57848	0.176149	0.279825	5.08676
-125.33	1.91046	0.74235	4.57914	0.174595	0.279907	5.08742
-125.323	1.91051	0.74426	4.5797	0.173094	0.280068	5.08817
-125.315	1.91056	0.746553	4.58045	0.171585	0.280126	5.08815
-125.307	1.91037	0.748961	4.58177	0.170076	0.280264	5.08881
-125.299	1.91006	0.751351	4.5831	0.168575	0.280569	5.08889
-125.291	1.90952	0.753533	4.58299	0.167157	0.280755	5.08954
-125.283	1.90883	0.755449	4.58412	0.165926	0.28098	5.08953
-125.274	1.90811	0.757473	4.58468	0.164798	0.281062	5.09028
-125.266	1.90743	0.759745	4.58534	0.163696	0.28126	5.09055
-125.258	1.90684	0.76227	4.58599	0.162517	0.281359	5.09062
-125.251	1.90655	0.764304	4.58598	0.161391	0.281419	5.09071
-125.242	1.9068	0.766187	4.58663	0.160389	0.281415	5.09136
-125.234	1.90746	0.768378	4.58672	0.159615	0.2815	5.09201
-125.227	1.90812	0.770654	4.58737	0.159092	0.281844	5.09143
-125.219	1.90871	0.773296	4.58736	0.158831	0.282414	5.09217
-125.211	1.90936	0.775947	4.58744	0.158725	0.282873	5.09206
-125.203	1.91023	0.7789	4.5881	0.158653	0.28329	5.09157
-125.196	1.91119	0.781897	4.58808	0.15851	0.283643	5.09164
-125.188	1.91203	0.78533	4.58941	0.158337	0.284123	5.09163
-125.18	1.91273	0.789171	4.58939	0.158107	0.284773	5.09161
-125.172	1.91319	0.792748	4.59005	0.157805	0.285602	5.09169
-125.164	1.91335	0.796425	4.59042	0.157333	0.286356	5.09177
-125.155	1.9131	0.799883	4.59107	0.156696	0.286715	5.09185
-125.147	1.91243	0.803436	4.59163	0.156019	0.287014	5.09222
-125.138	1.91157	0.806585	4.59296	0.155427	0.287367	5.09278
-125.131	1.91065	0.809428	4.59304	0.154998	0.287666	5.09286
-125.124	1.90973	0.812309	4.59312	0.154592	0.287716	5.09294
-125.117	1.90863	0.815468	4.59435	0.154049	0.287532	5.09293
-125.109	1.90713	0.819065	4.59501	0.153284	0.287526	5.09291
-125.1	1.90529	0.822738	4.59566	0.152307	0.28752	5.09366
-125.092	1.90319	0.826314	4.59632	0.151111	0.287621	5.09431
-125.084	1.901	0.829611	4.59688	0.149648	0.287616	5.09439
-125.076	1.89867	0.832601	4.59763	0.147937	0.287585	5.09495
-125.068	1.89615	0.834751	4.59828	0.14608	0.287668	5.0956
-125.059	1.89333	0.836771	4.59894	0.144241	0.287683	5.09635
-125.05	1.89038	0.838445	4.59998	0.142526	0.287831	5.097
-125.043	1.88753	0.84024	4.59987	0.14105	0.287815	5.09737
-125.035	1.8849	0.842092	4.59995	0.139766	0.287866	5.09803
-125.027	1.88241	0.844375	4.60061	0.138642	0.287727	5.09868
-125.02	1.87993	0.847066	4.60126	0.137639	0.28751	5.09809
-125.011	1.87753	0.849676	4.60192	0.136756	0.287203	5.09884
-125.004	1.87524	0.852147	4.6019	0.136004	0.287146	5.09873
-124.995	1.87307	0.854163	4.60198	0.135293	0.287064	5.09948
-124.986	1.87098	0.856247	4.60254	0.134681	0.287168	5.09957
-124.979	1.86883	0.858571	4.60262	0.134106	0.287247	5.10012
-124.97	1.86646	0.861371	4.60261	0.133583	0.287501	5.1002
-124.962	1.86377	0.864196	4.60336	0.133035	0.28758	5.10028
-124.954	1.86091	0.866472	4.6043	0.132444	0.287437	5.10093
-124.945	1.85809	0.868738	4.60496	0.131836	0.287288	5.10092
-124.937	1.8554	0.87088	4.60561	0.131185	0.287212	5.10196
-124.929	1.8528	0.873638	4.6056	0.130642	0.287447	5.10203
-124.922	1.85012	0.8767	4.60692	0.13024	0.287724	5.10201
-124.913	1.84737	0.879556	4.60748	0.130016	0.288123	5.10277
-124.905	1.84453	0.882095	4.60824	0.129802	0.288536	5.10266
-124.898	1.84174	0.884279	4.60822	0.129538	0.289079	5.10274
-124.89	1.83884	0.886639	4.60888	0.129197	0.289594	5.10282
-124.882	1.83557	0.889811	4.60953	0.128834	0.290119	5.10347
-124.874	1.8317	0.893128	4.60952	0.128466	0.290638	5.10346
-124.866	1.8272	0.89671	4.61027	0.128046	0.291318	5.10353
-124.858	1.82241	0.900268	4.6115	0.127501	0.291963	5.10361
-124.85	1.81743	0.903448	4.61149	0.126756	0.292536	5.1036
-124.842	1.81255	0.906579	4.61214	0.125888	0.292976	5.10358
-124.835	1.80785	0.909571	4.61318	0.125029	0.293219	5.10366
-124.827	1.80319	0.912677	4.61384	0.124283	0.293264	5.10441
-124.819	1.79853	0.916049	4.61449	0.123669	0.293201	5.10468
-124.811	1.79365	0.918847	4.61572	0.123118	0.293226	5.10543
-124.802	1.78882	0.922339	4.61637	0.122706	0.293184	5.10532
-124.794	1.78396	0.925419	4.61713	0.122402	0.293015	5.10541
-124.787	1.77923	0.928638	4.61712	0.122233	0.292791	5.10606
-124.78	1.77462	0.931587	4.61834	0.122056	0.292496	5.10614
-124.77	1.77015	0.934516	4.61967	0.121906	0.292322	5.10612
-124.762	1.76569	0.937582	4.61975	0.121717	0.292137	5.10687
-124.754	1.76131	0.940812	4.62107	0.121404	0.292097	5.10752
-124.746	1.75694	0.944002	4.62096	0.120874	0.292018	5.10694
-124.738	1.75272	0.947582	4.62229	0.120158	0.291945	5.10759
-124.73	1.74843	0.950698	4.6239	0.119478	0.291776	5.10757
-124.722	1.74397	0.954248	4.62398	0.11896	0.291639	5.10832
-124.714	1.7392	0.957327	4.62531	0.118578	0.291563	5.10869
-124.706	1.73415	0.960154	4.62587	0.118166	0.291566	5.10877
-124.698	1.72898	0.962655	4.62652	0.117671	0.291534	5.10866
-124.691	1.72373	0.96509	4.62785	0.117227	0.29143	5.10874
-124.683	1.71859	0.967777	4.62793	0.116964	0.29132	5.10949
-124.675	1.71359	0.970624	4.62916	0.11684	0.291372	5.11014
-124.668	1.70878	0.973559	4.62981	0.116801	0.291343	5.10945
-124.659	1.70388	0.976537	4.6299	0.116748	0.291535	5.10953
-124.651	1.69853	0.979703	4.63112	0.116568	0.291551	5.11019
-124.643	1.69262	0.98302	4.63111	0.116044	0.291726	5.11027
-124.635	1.68642	0.986173	4.63177	0.11522	0.291683	5.11025
-124.627	1.68029	0.989023	4.63309	0.114253	0.291655	5.11091
-124.62	1.67428	0.991598	4.63346	0.113326	0.291384	5.11223
-124.612	1.66831	0.994268	4.63412	0.11235	0.291256	5.1126
-124.604	1.6623	0.996998	4.63467	0.111248	0.291318	5.11268
-124.595	1.65619	0.999855	4.63543	0.110005	0.291396	5.11266
-124.588	1.64999	1.0028	4.63675	0.10871	0.291415	5.11398
-124.58	1.64375	1.00583	4.63731	0.107458	0.291232	5.11406
-124.572	1.63762	1.00886	4.63797	0.106276	0.290959	5.11462
-124.564	1.63167	1.01197	4.63862	0.105171	0.290739	5.1147
-124.555	1.62596	1.0148	4.63937	0.104123	0.290748	5.11478
-124.546	1.62056	1.01743	4.64059	0.10306	0.291057	5.11544
-124.535	1.61542	1.02014	4.64125	0.101896	0.291219	5.11542
-124.525	1.61045	1.0229	4.64133	0.100663	0.291008	5.1155
-124.516	1.60537	1.02572	4.64255	0.0994734	0.290818	5.11616
-124.508	1.60004	1.02843	4.64321	0.0985372	0.290598	5.11623
-124.502	1.59443	1.03097	4.64416	0.0979149	0.29039	5.11679
-124.495	1.58877	1.0335	4.64481	0.0976788	0.290314	5.11687
-124.487	1.58326	1.03568	4.64556	0.0977858	0.290053	5.11656
-124.478	1.57788	1.03805	4.64622	0.098084	0.289901	5.11731
-124.47	1.57263	1.04019	4.64678	0.0983769	0.289505	5.11672
-124.463	1.56729	1.04259	4.64743	0.0985603	0.289142	5.11671
-124.455	1.56185	1.04538	4.64876	0.0986679	0.288669	5.11669
-124.447	1.55619	1.04826	4.64951	0.098798	0.288329	5.11677
-124.439	1.55039	1.05128	4.65007	0.0988935	0.288111	5.11686
-124.431	1.54431	1.05416	4.65072	0.0989605	0.288134	5.11684
-124.423	1.53799	1.05728	4.65138	0.098911	0.287918	5.11625
-124.415	1.53157	1.06027	4.65271	0.0987136	0.287953	5.11691
-124.408	1.52523	1.06348	4.65336	0.0983692	0.287922	5.11699
-124.4	1.51882	1.06683	4.6543	0.0979518	0.287985	5.11697
-124.392	1.51216	1.07008	4.65496	0.0975891	0.28786	5.11695
-124.384	1.50513	1.07336	4.65628	0.0971817	0.287937	5.11799
-124.376	1.49785	1.07664	4.65694	0.0967118	0.288207	5.1174
-124.368	1.49033	1.08043	4.65759	0.0961932	0.288631	5.11748
-124.359	1.48262	1.08398	4.65892	0.0958399	0.288925	5.11804
-124.351	1.47472	1.08725	4.65957	0.0956706	0.289106	5.11812
-124.344	1.46673	1.08973	4.66023	0.0956155	0.289276	5.1182
-124.336	1.45871	1.09194	4.66146	0.0954684	0.289619	5.11819
-124.329	1.45078	1.09417	4.66279	0.0951811	0.289873	5.11817
-124.322	1.44288	1.09612	4.66344	0.0947116	0.290339	5.11825
-124.313	1.43515	1.09824	4.66477	0.094096	0.290649	5.11833
-124.305	1.42732	1.10034	4.66542	0.0933289	0.290938	5.11898
-124.297	1.41942	1.10302	4.66703	0.0924405	0.291153	5.11897
-124.288	1.41127	1.10514	4.6674	0.0914745	0.291457	5.11962
-124.28	1.40313	1.10733	4.66834	0.0903841	0.291905	5.12037
-124.271	1.39497	1.10931	4.66967	0.0891844	0.29219	5.12035
-124.264	1.38675	1.11167	4.67023	0.0878878	0.29211	5.12139
-124.257	1.37843	1.11398	4.67098	0.0866614	0.291745	5.12204
-124.249	1.3702	1.11613	4.6723	0.0856785	0.291266	5.12202
-124.24	1.36261	1.11825	4.67295	0.08498	0.290659	5.12277
-124.232	1.35577	1.12044	4.67418	0.0844763	0.290081	5.12286
-124.224	1.3494	1.12312	4.67551	0.083949	0.289482	5.12275
-124.216	1.34296	1.12572	4.67683	0.0833166	0.289008	5.12282
-124.208	1.33632	1.12841	4.67739	0.0824791	0.288563	5.1229
-124.2	1.32961	1.13119	4.67805	0.0814391	0.288301	5.12346
-124.193	1.32284	1.13395	4.6787	0.0801594	0.288209	5.12354
-124.184	1.31604	1.13687	4.68012	0.0787687	0.288294	5.12419
-124.176	1.30925	1.13966	4.68068	0.0773718	0.28804	5.12494
-124.167	1.30254	1.14283	4.68229	0.0761016	0.287959	5.1255
-124.159	1.29574	1.14569	4.68228	0.0749953	0.287882	5.12587
-124.15	1.28891	1.14839	4.6836	0.0740941	0.288081	5.12652
-124.142	1.28201	1.15092	4.68426	0.073442	0.287895	5.1266
-124.135	1.27523	1.15375	4.68558	0.0729919	0.287633	5.12735
-124.126	1.26849	1.1563	4.68557	0.072591	0.287479	5.12724
-124.118	1.26189	1.15862	4.68622	0.0720889	0.287621	5.12732
-124.111	1.25551	1.16098	4.68755	0.0714436	0.287817	5.12797
-124.102	1.24922	1.16355	4.68811	0.0707341	0.28802	5.12805
-124.094	1.24276	1.1668	4.68943	0.0699477	0.288044	5.1287
-124.085	1.23588	1.16982	4.69075	0.0690767	0.287971	5.12935
-124.076	1.22863	1.1731	4.6914	0.0681231	0.287847	5.12943
-124.067	1.22113	1.17593	4.69311	0.0671048	0.287811	5.13008
-124.058	1.21348	1.17884	4.69424	0.0660219	0.28766	5.13074
-124.05	1.20575	1.18127	4.69624	0.0648471	0.287381	5.1314
-124.043	1.198	1.18356	4.69689	0.0636891	0.287281	5.13176
-124.035	1.19033	1.18555	4.69822	0.0626322	0.287475	5.13241
[truncated: 11,454 more rows]
