# Supplementary material for: The transfer temperature from slow cooling to cryogenic storage is critical for optimal recovery of cryopreserved mammalian cells
Source: PLoS One. 2021 Nov 16;16(11):e0259571. doi: 10.1371/journal.pone.0259571 (PMC8594829; doi:10.1371/journal.pone.0259571)
Supplement: S2 Data — (XLSX) [file pone.0259571.s002.xlsx]

## Sheet: Sheet1
MG63 Cells	T solidification	T melting
rapport20181029MG63-M550	n.d.	-0.59
rapport20181029MG63-M750	-6	7.225
rapport20181030MG63-M550	-0.465	6.185
rapport20181030MG63-M750	-1.225	5.865
rapport20190927MG63b	-5.415	-0.575
Average	-3.27625	3.622
Standard Deviation	2.83454	3.87096
CHO Cells
rapport20181031CHO-M550	2.895	8.105
rapport20181031CHO-M750	-1.4	5.21
rapport20181102CHO-M550	-7.295	-3.565
rapport20181102CHO-M750	-11.69	-7.315
rapport20190925CHO	2.75	8.89
Average	-2.948	2.265
Standard Deviation	6.40943	7.28757
HepG2 Cells
rapport20180705HepG2	-3.86	1.51
rapport20180926HepG2-3	-6.14	1.445
rapport20190925HepG2	-0.455	7.495
rapport20190928HepG2-4	-5.11	5.835
Average	-3.89125	4.07125
Standard Deviation	2.47326	3.07083
rapport 20180601 Jurkat	3.53	5.995
Jurkat data published in Meneghel et al. 2019	cooling (Ts)	warming (Tm)
average (n=3)	-1.0	5.8
SD	0.8	0.2
	cooling (Tn ice)	warming (Tm ice)
average (n=3)	-7.7	-3.4
SD	1.4	0.5
